# Supplementary material for: Rice transcription factor bHLH25 confers resistance to multiple diseases by sensing H2O2
Source: Cell Res. 2025 Jan 14;35(3):205–19. doi: 10.1038/s41422-024-01058-4 (PMC11909244; doi:10.1038/s41422-024-01058-4)
Supplement: Supplementary file 16 — Supplementary information, Table S1 [file 41422_2024_1058_MOESM16_ESM.xlsx]

## Sheet: all_compare
Supplementary information,Table S1-Gene expression in RNA-seq data
gene_id	H2O260h_fpkm	H2O272h_fpkm	mock60h_fpkm	mock72h_fpkm	H2O272hvsmock72h_log2FoldChange	H2O272hvsmock72h_pvalue	H2O272hvsmock72h_padj	Up/Dn	H2O260hvsmock60h_log2FoldChange	H2O260hvsmock60h_pvalue	H2O260hvsmock60h_padj	Up/Dn	gene_name	gene_biotype
Os12g0258700	8.48031	0.834575	0.0305069	0	7.73663	1.61305e-06	2.57351e-05	Up	7.96341	1.73182e-22	4.0856e-20	Up	LACCASE 29	protein_coding
Os01g0850550	0.841675	1.49345	0.137665	0.276788	2.42855	0.000411667	0.00324345	Up	2.57617	0.00214237	0.0106568	Up	LACCASE 7	protein_coding
Os12g0257600	3.10901	14.0227	0	0	11.8236	2.70483e-27	1.1348e-24	Up	9.84918	5.73565e-16	4.52349e-14	Up	LACCASE 28	protein_coding
Os04g0650000	742.672	1029.58	362.694	470.416	1.14569	0.00584232	0.0296881	Up	1.03132	0.0128883	0.046032	Up	ORYZAIN ALPHA CHAIN	protein_coding
Os02g0626400	299.938	369.362	49.5334	112.476	1.73105	4.15905e-05	0.000454516	Up	2.59548	2.56638e-09	5.94077e-08	Up	PHENYLALANINE AMMONIA-LYASE	protein_coding
Os08g0127100	322.444	413.729	93.9301	170.947	1.29077	0.00198725	0.0121874	Up	1.7767	2.69475e-05	0.000246489	Up	Histidine Transporter, lysine and histidine transporter 1, lysine-histidine-like transporter 1	protein_coding
Os06g0727200	103.658	175.748	37.1057	67.4548	1.39712	0.000864567	0.00604229	Up	1.47938	0.000442931	0.00281093	Up	CATALASE B	protein_coding
Os06g0726200	200.749	353.539	14.7564	11.8444	4.91447	1.06063e-23	2.79206e-21	Up	3.76282	4.71642e-16	3.79693e-14	Up	CHITINASE 1	protein_coding
Os07g0106200	125.011	115.772	50.4154	52.9061	1.14537	0.00609489	0.0307101	Up	1.30742	0.00179714	0.00913555	Up	monosaccharide transporter 3	protein_coding
Os12g0555000	292.305	329.859	112.807	33.0057	3.3363	1.96361e-13	1.24351e-11	Up	1.3709	0.00108937	0.00602415	Up	root-specific Oryza sativa PR10, root specific rice PR10, root-specific OsPR10a	protein_coding
Os08g0191100	456.815	361.742	170.784	90.6476	2.01208	2.81735e-06	4.21207e-05	Up	1.41672	0.000746245	0.00438365	Up	aconitase 1	protein_coding
Os03g0153900	122.579	163.245	4.56716	4.80257	5.10127	1.41758e-24	4.1828e-22	Up	4.7423	4.19323e-22	9.02875e-20	Up	-	protein_coding
Os08g0112300	71.5077	153.58	1.82115	0.610266	7.9794	2.04877e-40	3.92939e-37	Up	5.28925	9.64909e-25	3.19244e-22	Up	-	protein_coding
Os03g0183000	73.7483	127.48	5.53808	8.49763	3.92197	6.2485e-17	6.60545e-15	Up	3.73152	1.43417e-15	1.06893e-13	Up	ETHYLENE RESPONSE FACTOR 62	protein_coding
Os07g0147900	49.0518	94.4272	22.3069	32.5036	1.55413	0.000237315	0.00203064	Up	1.13404	0.00698527	0.0284337	Up	-	protein_coding
Os01g0246700	73.5637	79.3446	33.4524	22.1886	1.85374	1.56225e-05	0.000191107	Up	1.13414	0.0068088	0.0278004	Up	WRKY GENE1	protein_coding
Os05g0575000	121.667	424.929	28.6107	28.3417	3.92118	5.52692e-17	5.88902e-15	Up	2.08517	1.78548e-06	2.17415e-05	Up	-	protein_coding
Os03g0327800	73.3468	66.059	10.9406	24.7033	1.43454	0.000700131	0.00508087	Up	2.74197	6.65361e-10	1.73904e-08	Up	NAC DOMAIN-CONTAINING PROTEIN 58	protein_coding
Os02g0736400	67.4216	102.287	19.9374	13.4429	2.94286	5.40253e-11	2.18798e-09	Up	1.75485	4.16705e-05	0.000361304	Up	dihydroorotate dehydrogenase 1	protein_coding
Os06g0548000	57.1008	59.3375	19.5922	25.133	1.25486	0.00292308	0.0167066	Up	1.54039	0.000290333	0.00195647	Up	-	protein_coding
Os10g0450800	58.5288	174.438	18.6142	37.4452	2.23525	2.59816e-07	4.93026e-06	Up	1.64969	0.000131696	0.000987539	Up	-	protein_coding
Os03g0734300	250.358	216.606	20.9814	2.10926	6.68633	5.97091e-31	3.81726e-28	Up	3.57324	1.37302e-14	8.63897e-13	Up	-	protein_coding
Os07g0448100	4.37759	143.562	0.354624	36.8434	1.97766	4.06061e-06	5.79954e-05	Up	3.60207	1.01902e-08	2.09917e-07	Up	PLASMA MEMBRANE INTRINSIC PROTEIN 2;4	protein_coding
Os01g0218100	30.1583	52.5157	8.21792	5.71914	3.21367	2.09612e-12	1.10793e-10	Up	1.87264	1.56085e-05	0.000150966	Up	basic helix-loop-helix protein 037	protein_coding
Os12g0555200	160.236	24.0419	36.9316	11.0461	1.13696	0.0104122	0.04691	Up	2.11436	1.00685e-06	1.30261e-05	Up	PATHOGENESIS-RELATED GENE 10B	protein_coding
Os08g0508000	37.9942	75.3917	0.0726543	0.0417366	10.6797	1.1496e-41	2.80618e-38	Up	8.94931	6.48438e-35	1.25658e-31	Up	P-450 76M2	protein_coding
Os07g0575700	27.1531	47.0397	5.00335	10.8832	2.12706	1.02443e-06	1.7265e-05	Up	2.43676	4.37847e-08	7.80472e-07	Up	Salt Intolerance 3	protein_coding
Os02g0720600	30.1971	61.8963	6.06157	6.02749	3.37488	2.64147e-13	1.61563e-11	Up	2.31324	1.88345e-07	2.90659e-06	Up	-	protein_coding
Os01g0670100	21.4708	36.4711	1.76046	2.39036	3.94543	1.74081e-16	1.72481e-14	Up	3.60378	3.46686e-14	2.04026e-12	Up	-	protein_coding
Os01g0954500	31.687	47.1635	5.00998	4.843	3.29815	1.10833e-12	6.12339e-11	Up	2.65743	3.56933e-09	8.02286e-08	Up	-	protein_coding
Os04g0543900	18.8432	9.8049	4.84618	4.41397	1.16671	0.00674341	0.0334443	Up	1.95608	6.5285e-06	6.93222e-05	Up	GLUTAMATE DEHYDROGENASE 2	protein_coding
Os03g0156700	38.8223	52.099	8.31748	15.7265	1.74332	5.53265e-05	0.000578043	Up	2.2193	5.47534e-07	7.55575e-06	Up	zebra-necrosis like protein	protein_coding
Os03g0829000	34.8104	40.9162	13.9655	18.3079	1.17561	0.00572146	0.0291844	Up	1.3147	0.00208515	0.0104238	Up	FAHD2	protein_coding
Os04g0649900	23.5778	58.8031	9.25536	21.2671	1.48266	0.00051573	0.00390142	Up	1.34593	0.00190008	0.00959769	Up	-	protein_coding
Os11g0594000	36.1349	34.2988	1.40614	0.461579	6.2177	7.68768e-27	2.94889e-24	Up	4.67724	2.59606e-20	4.3746e-18	Up	-	protein_coding
Os07g0683200	39.2275	24.5783	6.70929	8.69333	1.51453	0.000484592	0.00372084	Up	2.54424	1.18838e-08	2.41322e-07	Up	NAC DOMAIN-CONTAINING PROTEIN 103	protein_coding
Os01g0609900	10.3325	13.8915	1.3885	0.61469	4.51013	4.37936e-19	6.461e-17	Up	2.89165	3.08785e-10	8.69921e-09	Up	PLEIOTROPIC DRUG RESISTANCE 8	protein_coding
Os05g0362300	40.7994	67.3226	9.73172	18.7109	1.86239	1.87181e-05	0.000224575	Up	2.0643	3.38929e-06	3.86845e-05	Up	-	protein_coding
Os04g0447700	35.4009	37.5127	1.55585	6.57181	2.52759	2.20569e-08	5.33079e-07	Up	4.50083	1.04136e-18	1.39861e-16	Up	-	protein_coding
Os11g0700900	24.8652	47.618	0	0	13.1223	1.55132e-36	2.19235e-33	Up	12.3828	3.30611e-31	3.31716e-28	Up	C10923	protein_coding
Os12g0105600	33.1192	26.893	7.1594	5.00468	2.44022	8.68503e-08	1.83768e-06	Up	2.20635	6.57693e-07	8.91269e-06	Up	-	protein_coding
Os09g0399800	45.5391	24.2461	0	0	12.0719	4.99288e-29	2.5295e-26	Up	13.1788	6.19598e-37	1.86774e-33	Up	CINNAMYL ALCOHOL DEHYDROGENASE 8A	protein_coding
Os12g0240900	55.6723	16.9069	0	0	11.4422	1.10911e-24	3.30898e-22	Up	13.3589	3.03327e-38	1.17561e-34	Up	NARINGENIN 7-O-METHYLTRANSFERASE	protein_coding
Os04g0182200	35.7751	18.6275	12.114	5.30206	1.82734	4.96251e-05	0.000525842	Up	1.55924	0.000291754	0.00196495	Up	-	protein_coding
Os05g0115100	19.8131	26.0038	2.23424	0.381571	6.0917	1.67725e-25	5.49217e-23	Up	3.14402	2.34437e-11	8.22803e-10	Up	-	protein_coding
Os08g0507100	10.094	48.4827	0.149186	0.128551	8.52126	6.38111e-35	6.58996e-32	Up	6.03831	8.09033e-20	1.29112e-17	Up	P-450 76M10	protein_coding
Os04g0685400	31.6219	21.9149	7.41143	2.78856	2.98743	3.40554e-10	1.18602e-08	Up	2.08973	2.19545e-06	2.62506e-05	Up	-	protein_coding
Os05g0556000	19.2071	19.6077	7.11827	7.31954	1.43668	0.000977009	0.00670081	Up	1.42889	0.000976375	0.00547068	Up	-	protein_coding
Os09g0454600	23.6082	35.7896	2.75072	12.6413	1.51655	0.000463159	0.00358808	Up	3.09607	1.16011e-10	3.55236e-09	Up	PHOSPHATE TRANSPORTER 19	protein_coding
Os04g0398000	10.9981	9.23277	0.606716	0.568656	4.03185	2.59242e-15	2.14181e-13	Up	4.17343	1.0723e-16	9.56477e-15	Up	ETHYLENE RESPONSE FACTOR 101	protein_coding
Os03g0107700	50.8264	30.9266	19.4841	8.3702	1.89978	3.03125e-05	0.000344299	Up	1.3802	0.00136914	0.00732871	Up	D-TYPE CYCLIN-INTERACTING PROTEIN	protein_coding
Os06g0644700	8.14152	17.6619	3.02067	8.3479	1.09649	0.0103748	0.0467877	Up	1.42687	0.00142324	0.00754813	Up	amino acid transporter-like 1	protein_coding
Os01g0575200	23.9342	6.9096	2.62696	2.62756	1.40916	0.00233332	0.013898	Up	3.18327	9.7523e-12	3.67983e-10	Up	basic helix-loop-helix protein 024	protein_coding
Os01g0829800	17.173	19.7392	2.96905	2.47716	3.00761	2.37222e-10	8.49287e-09	Up	2.52783	4.05588e-08	7.29682e-07	Up	-	protein_coding
Os09g0509500	10.946	15.4876	3.47907	2.64273	2.56497	2.55561e-08	6.11594e-07	Up	1.65007	0.00021217	0.00148854	Up	-	protein_coding
Os02g0712700	13.6228	8.77032	1.7888	0.243376	5.16946	3.08622e-18	4.01911e-16	Up	2.92447	3.72831e-10	1.02377e-08	Up	-	protein_coding
Os08g0342300	8.48664	4.79101	2.4297	2.05486	1.23606	0.00583568	0.02966	Up	1.80097	4.54848e-05	0.000391996	Up	BRI1 LIKE 3	protein_coding
Os02g0119600	37.0373	54.2541	14.5167	11.713	2.22588	1.05087e-06	1.76687e-05	Up	1.34787	0.00236252	0.0115808	Up	-	protein_coding
Os03g0197200	21.6866	25.5276	5.03457	5.78427	2.15607	2.15761e-06	3.33146e-05	Up	2.10281	3.78975e-06	4.28578e-05	Up	-	protein_coding
Os04g0623500	19.8114	16.5018	1.4471	3.47188	2.26267	1.10697e-06	1.84616e-05	Up	3.76805	4.98962e-14	2.83198e-12	Up	GLYCOLATE OXIDASE 3	protein_coding
Os04g0629300	5.25872	7.06152	1.37425	1.57889	2.17522	1.92468e-06	3.01867e-05	Up	1.93202	2.2244e-05	0.000206813	Up	-	protein_coding
Os10g0543500	11.8267	18.0244	4.05553	5.90836	1.62388	0.000268777	0.002256	Up	1.54035	0.000611773	0.00368259	Up	-	protein_coding
Os05g0574600	11.1862	10.1634	1.32262	2.50096	2.03692	8.39181e-06	0.000110064	Up	3.07464	1.82029e-10	5.38545e-09	Up	Chalcone Synthase, FATTY ACID ELONGATION1, fatty acid elongase 1	protein_coding
Os02g0627100	8.2969	10.3732	0.81832	3.81946	1.45627	0.000995175	0.00682192	Up	3.33464	2.54486e-11	8.86289e-10	Up	PHENYLALANINE AMMONIA-LYASE 1	protein_coding
Os12g0634000	17.7214	31.0205	7.22337	5.37459	2.54266	4.67886e-08	1.05308e-06	Up	1.29119	0.00392466	0.0176314	Up	-	protein_coding
Os03g0610400	15.0838	27.2632	3.70068	3.17194	3.11609	1.05633e-10	4.0404e-09	Up	2.02256	1.29345e-05	0.000127884	Up	-	protein_coding
Os06g0649000	20.6149	7.26757	1.30577	2.05029	1.83843	0.000141606	0.00129948	Up	3.97303	6.0313e-15	4.12164e-13	Up	WRKY GENE 28	protein_coding
Os12g0564100	6.56228	12.5046	0	0.092487	7.04152	1.92362e-24	5.55387e-22	Up	11.0884	2.46134e-22	5.57727e-20	Up	R2R3-MYB	protein_coding
Os03g0734200	36.2787	40.8683	2.00678	0.406872	6.61293	1.49919e-21	2.89602e-19	Up	4.16456	1.77119e-14	1.09709e-12	Up	-	protein_coding
Os03g0700700	3.6837	6.14131	1.26374	2.41987	1.35837	0.00234456	0.0139587	Up	1.53921	0.000978166	0.00547733	Up	LIPOXYGENASE 1	protein_coding
Os08g0509100	6.65004	3.63495	0.451114	0.323931	3.49393	1.97605e-10	7.18954e-09	Up	3.87289	6.77619e-14	3.72897e-12	Up	LIPOXYGENASE 8	protein_coding
Os07g0518100	13.0705	6.20932	0	0.155126	5.29926	3.84105e-15	3.06041e-13	Up	11.7511	8.51021e-27	4.12289e-24	Up	-	protein_coding
Os03g0322200	21.3182	27.8873	5.58168	8.66922	1.69974	0.000233864	0.00200732	Up	1.92846	4.02749e-05	0.000351224	Up	-	protein_coding
Os06g0561000	5.48847	21.3961	0.0477499	1.86525	3.53118	1.57869e-12	8.47788e-11	Up	6.69016	1.37561e-14	8.63897e-13	Up	Myo-inositol oxygenase	protein_coding
Os11g0587600	4.39364	2.11196	0.0355365	0.0408283	5.65604	1.58679e-15	1.3656e-13	Up	6.89481	1.48984e-23	4.29994e-21	Up	PLEIOTROPIC DRUG RESISTANCE 3	protein_coding
Os04g0514600	6.82178	3.25761	0.953353	1.0223	1.68497	0.00059292	0.00439671	Up	2.83333	4.91173e-09	1.07118e-07	Up	-	protein_coding
Os05g0550800	8.46362	3.42795	0.95627	0.345296	3.31378	1.68729e-08	4.19892e-07	Up	3.13905	2.75909e-10	7.87111e-09	Up	-	protein_coding
Os01g0862600	9.5961	14.9052	3.65108	2.31435	2.69847	7.19209e-08	1.55487e-06	Up	1.38975	0.00332329	0.0153622	Up	-	protein_coding
Os11g0582000	19.1932	11.5697	1.79045	2.15992	2.43063	5.81763e-06	7.93343e-05	Up	3.41224	1.13412e-10	3.48061e-09	Up	-	protein_coding
Os12g0568900	18.9109	1.75296	0.479547	0.206608	3.0533	0.000466301	0.00360203	Up	5.27918	2.07044e-18	2.62914e-16	Up	-	protein_coding
Os03g0375900	5.93248	4.08984	1.0529	0.39137	3.38771	7.79371e-09	2.11811e-07	Up	2.48771	4.47354e-07	6.3245e-06	Up	OsLAT4	protein_coding
Os06g0470000	5.1188	5.10079	1.1512	1.96389	1.3906	0.00361507	0.0199401	Up	2.14623	1.58188e-05	0.00015251	Up	-	protein_coding
Os02g0710500	5.79333	5.79811	1.575	0.926835	2.65432	6.27835e-07	1.10485e-05	Up	1.87353	0.000122477	0.000924799	Up	-	protein_coding
Os05g0526700	5.31822	10.5758	2.02684	4.29346	1.31455	0.00506777	0.0263506	Up	1.38595	0.00710762	0.0288451	Up	-	protein_coding
Os09g0567900	5.53716	6.66916	0.877938	2.28278	1.55986	0.00143949	0.00926456	Up	2.64717	9.72785e-07	1.26215e-05	Up	URH2	protein_coding
Os10g0529400	6.08979	9.78094	1.3524	1.47979	2.7333	3.54808e-07	6.51637e-06	Up	2.16226	5.70525e-05	0.000480395	Up	TAU GLUTATHIONE S-TRANSFERASE 9	protein_coding
Os01g0794100	4.81414	14.0069	1.51856	4.26481	1.72865	0.000367121	0.00294695	Up	1.6558	0.00277684	0.0131775	Up	-	protein_coding
Os04g0651000	6.10157	5.40191	0	0	9.86211	4.13369e-16	3.85395e-14	Up	10.2352	5.53007e-17	5.35825e-15	Up	class III peroxidase 57	protein_coding
Os04g0179700	4.71502	0.358132	0.0223318	0	6.97088	0.000193974	0.00169876	Up	7.56678	6.56413e-20	1.0728e-17	Up	ENT-KAURENE SYNTHASE 4	protein_coding
Os06g0133500	14.4068	22.34	1.41384	3.24874	2.78862	3.82907e-07	6.99893e-06	Up	3.32832	5.98252e-08	1.03314e-06	Up	-	protein_coding
Os11g0133001	2.43167	2.35638	0	0	9.56028	1.96936e-14	1.44479e-12	Up	9.80306	9.4518e-16	7.26423e-14	Up	-	protein_coding
Os02g0671800	1.22282	2.59095	0.232401	0.145641	4.14316	1.01676e-10	3.9113e-09	Up	2.38104	9.69355e-05	0.00076405	Up	-	protein_coding
Os04g0449500	1.45721	2.00531	0.458969	0.610574	1.72607	0.00151501	0.00968101	Up	1.65828	0.00256538	0.0122901	Up	-	protein_coding
Os01g0498300	3.08656	2.63861	0	0.235142	3.47923	1.5198e-07	3.04312e-06	Up	9.65514	6.46118e-15	4.36049e-13	Up	-	protein_coding
Os03g0287400	4.06754	4.81274	0.560637	0	9.38183	1.74638e-13	1.11647e-11	Up	2.84251	3.3496e-06	3.83761e-05	Up	-	protein_coding
Os04g0659300	6.08792	3.61128	0.062757	0	8.80584	1.29769e-10	4.90765e-09	Up	6.44569	3.18499e-13	1.57393e-11	Up	ROOT MEANDER CURLING	protein_coding
Os02g0624300	3.96063	2.85056	0	0.0680733	5.25257	2.20515e-08	5.33079e-07	Up	9.21891	1.21497e-12	5.50934e-11	Up	Myb transcription factor 4 paralog, OsMyb4 paralog	protein_coding
Os01g0839100	4.4889	3.23818	0.0715138	0.0821629	5.16535	5.33968e-08	1.18395e-06	Up	5.81857	4.85068e-10	1.30684e-08	Up	ZINC FINGER PROTEIN 179	protein_coding
Os07g0442900	1.43094	5.09032	0.0650125	1.1204	2.1909	0.00013211	0.00122152	Up	4.31144	3.36527e-05	0.000298952	Up	-	protein_coding
Os03g0387300	1.95334	3.55208	0.342311	0.196642	4.14014	8.9009e-08	1.88187e-06	Up	2.48793	0.000519431	0.00319116	Up	VQ motif-containing protein 12	protein_coding
Os02g0466400	0.536212	4.38787	0	0	9.50322	4.26048e-14	2.97138e-12	Up	6.68042	0.00085757	0.00489293	Up	INOSITOL 1,3,4-TRISPHOSPHATE 5/6-KINASE 4	protein_coding
Os12g0434400	2.3742	0.999069	0.037824	0.0869128	3.46606	0.000116677	0.00110003	Up	5.81857	4.85068e-10	1.30684e-08	Up	-	protein_coding
Os04g0561000	3.24873	4.16587	0.969381	0.371244	3.45511	3.20597e-05	0.000360031	Up	1.72959	0.00876482	0.0338539	Up	-	protein_coding
Os03g0828300	1.5512	0.745115	0.466739	0.0412493	4.04465	0.000248027	0.0020969	Up	1.7214	0.00533667	0.0225169	Up	-	protein_coding
Os01g0124650	3.31476	1.23295	0.145223	0.083424	3.75712	0.000884859	0.00613531	Up	4.43475	2.52664e-07	3.78508e-06	Up	BOWMAN-BIRK INHIBITOR 2-3	protein_coding
Os04g0491100	0.603137	0.383874	0.129478	0.0425023	3.12005	0.00108459	0.00733559	Up	2.19917	0.00172833	0.00883042	Up	-	protein_coding
Os01g0389200	2.48864	0.779964	0	0.0730715	3.29181	0.00839028	0.0392487	Up	8.44803	4.20377e-09	9.26469e-08	Up	-	protein_coding
Os03g0418000	1.10558	0.890007	0.235865	0	6.88414	0.000315208	0.00257802	Up	2.19485	0.0132311	0.0469899	Up	BASIC CHITINASE 10	protein_coding
Os03g0594100	0.558616	0.45789	0	0	6.97088	0.000193974	0.00169876	Up	7.45216	1.26863e-05	0.000125613	Up	-	protein_coding
Os10g0504900	1.85688	2.14879	0	0	7.0527	0.000120499	0.00112775	Up	7.03987	0.000120499	0.000912658	Up	non-specific lipid transfer protein 2.9, lipid transfer protein 2.9, type 2 non-specific lipid transfer protein 9	protein_coding
Os07g0556200	687.895	1004.38	3210.39	4466.62	-2.13721	5.78038e-07	1.02651e-05	Dn	-2.22512	2.13354e-07	3.25368e-06	Dn	PetC	protein_coding
Os01g0773700	547.964	543.414	7795.78	4757.18	-3.1143	2.49871e-12	1.29273e-10	Dn	-3.83316	7.04929e-17	6.59473e-15	Dn	PHOTOSYSTEM II SUBUNIT	protein_coding
Os01g0869800	101.308	681.322	1229.63	4978.08	-2.85351	8.56906e-11	3.3426e-09	Dn	-3.60396	2.27897e-15	1.64001e-13	Dn	PSBS1	protein_coding
Os03g0773800	385.229	344.519	1849.96	1193.29	-1.77661	2.62884e-05	0.000302948	Dn	-2.26634	1.32772e-07	2.11515e-06	Dn	-	protein_coding
Os09g0481200	176.451	189.772	2913.97	3596.79	-4.22863	1.64508e-19	2.53862e-17	Dn	-4.04821	2.71239e-18	3.34487e-16	Dn	PHOTOSYSTEM I SUBUNIT	protein_coding
Os01g0866400	172.321	119.706	1162.27	501.25	-2.05033	1.57192e-06	2.52589e-05	Dn	-2.75639	3.14132e-10	8.79506e-09	Dn	MOC2	protein_coding
Os04g0445200	174.01	505.822	1437.82	2069.15	-2.01665	2.21322e-06	3.41536e-05	Dn	-3.04921	6.38772e-12	2.47924e-10	Dn	-	protein_coding
Os02g0556800	85.7237	387.806	300.475	1310.68	-1.74124	3.73353e-05	0.000413568	Dn	-1.81205	1.94922e-05	0.000184137	Dn	-	protein_coding
Os11g0209000	234.151	1106.15	1342.57	2358.18	-1.07645	0.00954573	0.0437095	Dn	-2.52203	6.56928e-09	1.39565e-07	Dn	-	protein_coding
Os04g0414700	2.17644	40.3873	186.222	2166.8	-5.72943	7.66595e-30	4.37954e-27	Dn	-6.41455	3.90614e-31	3.65426e-28	Dn	-	protein_coding
Os03g0826200	152.213	200.722	1075.81	974.455	-2.26366	1.44911e-07	2.91898e-06	Dn	-2.8238	1.36256e-10	4.12571e-09	Dn	-	protein_coding
Os02g0240300	31.2893	0.234508	1023.16	5.76934	-4.56777	7.66797e-12	3.58074e-10	Dn	-5.03361	5.87763e-25	1.99325e-22	Dn	class III peroxidase 29	protein_coding
Os09g0567366	105.484	126.273	345.075	296.511	-1.21585	0.00356128	0.0197	Dn	-1.71249	5.04045e-05	0.000429079	Dn	-	protein_coding
Os03g0655400	84.4776	116.035	904.544	1046.77	-3.15752	1.49516e-12	8.06154e-11	Dn	-3.42302	3.45918e-14	2.04016e-12	Dn	LATE EMBRYOGENESIS ABUNDANT PROTEIN 24	protein_coding
Os02g0744000	67.872	14.1612	1106.9	67.0891	-2.22779	4.30215e-07	7.78417e-06	Dn	-4.03006	3.74771e-18	4.51545e-16	Dn	-	protein_coding
Os01g0912700	57.216	49.9348	311.148	706.871	-3.80747	1.37511e-16	1.37261e-14	Dn	-2.44562	1.74171e-08	3.38001e-07	Dn	-	protein_coding
Os05g0361200	49.7821	49.192	196.6	118.39	-1.25134	0.0027711	0.0159603	Dn	-1.98414	3.24762e-06	3.72864e-05	Dn	Ferrochelatase 2	protein_coding
Os08g0242800	42.2687	35.155	170.629	162.086	-2.18919	3.52232e-07	6.47349e-06	Dn	-2.01577	2.33887e-06	2.78061e-05	Dn	SIGMA FACTOR 6	protein_coding
Os03g0439700	24.3553	107.885	58.7764	495.743	-2.18437	3.58146e-07	6.5687e-06	Dn	-1.27345	0.00263347	0.0125476	Dn	-	protein_coding
Os02g0223700	76.8277	75.5093	201.975	236.101	-1.62894	0.000114924	0.00108732	Dn	-1.39706	0.000871255	0.0049637	Dn	-	protein_coding
Os05g0429500	23.5026	72.7186	245.673	268.636	-1.8695	1.11265e-05	0.000141988	Dn	-3.38815	8.34674e-14	4.52894e-12	Dn	-	protein_coding
Os04g0534600	72.1066	58.1399	330.11	202.728	-1.78614	2.72867e-05	0.000313646	Dn	-2.19727	3.21529e-07	4.73052e-06	Dn	PEROXIN 11-4	protein_coding
Os12g0438400	6.50913	16.1229	51.4258	112.357	-2.78507	2.64587e-10	9.40985e-09	Dn	-2.98419	2.49029e-11	8.69517e-10	Dn	-	protein_coding
Os12g0188700	34.0881	87.2081	186.371	294.91	-1.74199	3.95496e-05	0.000436118	Dn	-2.45323	1.91938e-08	3.69572e-07	Dn	thioredoxin m, thioredoxin m-type	protein_coding
Os05g0406000	104.055	68.5731	341.824	165.794	-1.25789	0.00282228	0.0162133	Dn	-1.71846	4.9415e-05	0.00042198	Dn	-	protein_coding
Os05g0128100	16.8897	17.6718	109.082	41.7842	-1.22571	0.00359635	0.0198735	Dn	-2.69366	8.66448e-10	2.23024e-08	Dn	-	protein_coding
Os01g0703400	18.9327	63.7668	57.531	249.22	-1.95079	4.76533e-06	6.68167e-05	Dn	-1.60584	0.000167956	0.0012213	Dn	farnesyl diphosphate synthase 1, farnesyl diphosphate synthase, FDP synthase	protein_coding
Os09g0419200	22.2722	42.7629	56.0606	196.836	-2.18677	3.67622e-07	6.73329e-06	Dn	-1.33422	0.00160091	0.00828079	Dn	cinnamoyl CoA reductase 19	protein_coding
Os01g0862200	28.2051	4.74996	397.568	113.221	-4.55674	3.48455e-20	5.84773e-18	Dn	-3.81944	1.48048e-16	1.26705e-14	Dn	-	protein_coding
Os02g0794400	70.7728	38.1631	150.503	100.145	-1.37603	0.00111414	0.00750371	Dn	-1.09111	0.00890635	0.0343223	Dn	-	protein_coding
Os06g0646000	37.2226	26.0757	101.58	164.004	-2.63703	1.98448e-09	5.94039e-08	Dn	-1.45089	0.000579815	0.00351438	Dn	-	protein_coding
Os02g0815300	15.7411	26.6414	235.204	326.62	-3.59967	5.02168e-15	3.9658e-13	Dn	-3.90313	7.69492e-17	7.10551e-15	Dn	-	protein_coding
Os02g0132500	21.1818	28.6034	112.119	61.7277	-1.09394	0.00930524	0.042776	Dn	-2.40653	3.34263e-08	6.10676e-07	Dn	b-ZIP TRANSCRIPTION FACTOR 14	protein_coding
Os04g0507100	24.8358	33.1272	75.2638	131.724	-1.97558	4.18856e-06	5.97276e-05	Dn	-1.60197	0.000167639	0.00121997	Dn	-	protein_coding
Os07g0628900	1.56273	10.8504	12.001	107.831	-3.29689	3.19482e-13	1.92341e-11	Dn	-2.94129	3.83139e-10	1.04917e-08	Dn	-	protein_coding
Os03g0841900	9.50807	16.0581	43.8173	73.4488	-2.1775	4.95678e-07	8.92054e-06	Dn	-2.2065	4.16529e-07	5.92577e-06	Dn	-	protein_coding
Os03g0271100	16.2218	6.86167	79.775	23.4401	-1.75613	5.52891e-05	0.000577877	Dn	-2.30041	1.14459e-07	1.86727e-06	Dn	SIGMA FACTOR 2B	protein_coding
Os01g0239200	5.00732	20.3532	64.6499	69.6015	-1.75796	3.9361e-05	0.000434216	Dn	-3.69204	2.9643e-15	2.1108e-13	Dn	TRIOSE PHOSPHATE/PHOSPHATE TRANSLOCATOR 1	protein_coding
Os03g0685000	30.4102	9.68937	128.675	69.7189	-2.83038	4.21295e-10	1.43921e-08	Dn	-2.08349	1.36429e-06	1.70253e-05	Dn	HEADING DATE DELAY AND YELLOWISH LEAF 1	protein_coding
Os05g0565400	23.7463	6.11731	119.607	29.3875	-2.24734	5.83667e-07	1.03583e-05	Dn	-2.33489	8.19151e-08	1.38002e-06	Dn	-	protein_coding
Os01g0805300	25.1731	12.568	74.6698	62.0575	-2.28759	1.9743e-07	3.85639e-06	Dn	-1.57106	0.000224154	0.00156372	Dn	Oxygen-evolving complex protein PsbP	protein_coding
Os01g0919700	16.5028	6.71665	68.1601	34.1804	-2.33084	1.59062e-07	3.17544e-06	Dn	-2.04858	2.10129e-06	2.52695e-05	Dn	-	protein_coding
Os06g0683200	25.1557	15.6383	148.049	40.8955	-1.37068	0.0015623	0.00996423	Dn	-2.55939	5.99793e-09	1.27928e-07	Dn	-	protein_coding
Os02g0704000	0.482539	17.1148	3.10765	83.2755	-2.26673	1.75999e-07	3.47227e-06	Dn	-2.68138	9.04542e-07	1.18323e-05	Dn	9-CIS-EPOXYCAROTENOID DIOXYGENASE 1	protein_coding
Os01g0382700	15.7911	9.59004	98.8784	28.0084	-1.52995	0.0004721	0.00363845	Dn	-2.64875	2.12541e-09	4.97947e-08	Dn	-	protein_coding
Os04g0639300	17.7146	17.0184	128.231	159.221	-3.2092	2.49176e-12	1.29163e-10	Dn	-2.85757	2.30247e-10	6.68699e-09	Dn	-	protein_coding
Os04g0658300	17.2157	9.42953	57.3218	22.3005	-1.22575	0.00434143	0.0231044	Dn	-1.73777	4.87903e-05	0.000417302	Dn	-	protein_coding
Os10g0181600	6.46548	21.5706	17.7177	97.6772	-2.16299	6.16986e-07	1.08848e-05	Dn	-1.45627	0.000930735	0.00524529	Dn	-	protein_coding
Os10g0525400	15.8565	21.5311	70.2718	54.5129	-1.32423	0.00186873	0.0115536	Dn	-2.15007	7.88949e-07	1.0436e-05	Dn	TAU GLUTATHIONE S-TRANSFERASE 15	protein_coding
Os05g0105800	63.3222	50.8645	202.029	157.388	-1.61352	0.000179407	0.00159723	Dn	-1.67613	9.06167e-05	0.000719839	Dn	-	protein_coding
Os01g0900900	25.767	21.4194	73.7532	85.5804	-1.98217	5.52978e-06	7.57939e-05	Dn	-1.51949	0.000396368	0.00255731	Dn	-	protein_coding
Os09g0471500	5.83601	0.891546	15.5704	32.3305	-5.16	3.00724e-23	7.34068e-21	Dn	-1.41798	0.000984485	0.00551157	Dn	WALL-ASSOCIATED KINASE GENE 82	protein_coding
Os01g0323300	3.51084	8.9873	15.6283	46.6319	-2.35916	7.96339e-08	1.70243e-06	Dn	-2.15575	1.48302e-06	1.83886e-05	Dn	-	protein_coding
Os10g0405100	6.7418	4.73132	14.4239	10.8912	-1.1868	0.00582272	0.029611	Dn	-1.09968	0.00943396	0.0360686	Dn	RECEPTOR-LIKE CYTOPLASMIC KINASE 299	protein_coding
Os07g0545900	10.6543	18.1021	23.2544	39.0715	-1.09407	0.00997678	0.0453493	Dn	-1.12835	0.0084742	0.0328953	Dn	-	protein_coding
Os02g0163600	13.5348	10.5887	54.1357	38.4869	-1.84544	2.60066e-05	0.000300087	Dn	-2.00203	4.46263e-06	4.98031e-05	Dn	-	protein_coding
Os07g0168000	6.7074	2.65586	19.6679	9.27101	-1.78691	5.92238e-05	0.000611623	Dn	-1.55435	0.000283335	0.00191454	Dn	PNP1	protein_coding
Os04g0514400	1.83819	11.3032	23.8314	53.8459	-2.23588	3.44864e-07	6.39017e-06	Dn	-3.69556	4.07008e-14	2.35943e-12	Dn	-	protein_coding
Os06g0678500	17.7815	32.9539	103.651	175.991	-2.40057	6.1104e-08	1.33608e-06	Dn	-2.54469	1.78331e-08	3.44842e-07	Dn	-	protein_coding
Os09g0339000	1.42067	2.38645	17.8771	35.3623	-3.87158	5.57331e-16	5.0901e-14	Dn	-3.65317	3.90592e-14	2.27398e-12	Dn	-	protein_coding
Os07g0686500	7.50743	4.0742	16.6193	10.8727	-1.39986	0.00128456	0.00847464	Dn	-1.14886	0.00682333	0.0278497	Dn	-	protein_coding
Os05g0382600	5.42747	6.91328	28.5955	45.1256	-2.68976	2.73569e-09	8.06323e-08	Dn	-2.39892	1.01455e-07	1.66715e-06	Dn	ANNEXIN 3	protein_coding
Os02g0595200	6.8367	14.3578	90.4926	64.7123	-2.15551	1.34624e-06	2.19975e-05	Dn	-3.72681	6.09265e-15	4.15311e-13	Dn	-	protein_coding
Os02g0774100	6.99036	10.6752	54.7542	43.6881	-2.0164	5.45103e-06	7.48673e-05	Dn	-2.97076	9.64503e-11	3.00364e-09	Dn	-	protein_coding
Os01g0870500	4.29099	4.77208	13.0341	13.1424	-1.44532	0.000897241	0.00621083	Dn	-1.60498	0.000227941	0.00158789	Dn	-	protein_coding
Os07g0537000	2.26917	2.03135	17.3319	20.305	-3.30351	2.46277e-12	1.27907e-10	Dn	-2.93421	2.06298e-10	6.07694e-09	Dn	-	protein_coding
Os06g0214100	6.58316	6.3046	25.5396	22.8526	-1.84138	3.18078e-05	0.000357801	Dn	-1.9578	8.73639e-06	9.03615e-05	Dn	-	protein_coding
Os04g0423400	0	16.1897	7.82137	68.0095	-2.05452	2.37437e-06	3.63479e-05	Dn	-10.2765	2.14496e-18	2.70664e-16	Dn	Abiotic Stress Responsive 2, ABA-, stress and ripening-induced protein 4	protein_coding
Os05g0382900	7.01972	7.25732	19.8012	32.2415	-2.13489	1.49418e-06	2.41397e-05	Dn	-1.4981	0.000590946	0.00357387	Dn	ANNEXIN 4	protein_coding
Os05g0428700	6.71895	3.84076	17.7422	21.1068	-2.44128	6.59749e-08	1.43557e-06	Dn	-1.40303	0.00116638	0.00638919	Dn	salt-sensitive K1 uptake channel OsAKT2	protein_coding
Os02g0554100	4.59553	5.90123	18.2578	19.8483	-1.73347	8.10176e-05	0.0007989	Dn	-1.99189	7.14255e-06	7.53797e-05	Dn	-	protein_coding
Os04g0387900	5.46099	9.51728	48.9109	30.879	-1.68126	0.000161939	0.00146306	Dn	-3.16344	1.57411e-11	5.67139e-10	Dn	-	protein_coding
Os06g0686600	8.0529	15.8571	25.8913	38.1674	-1.25102	0.00405362	0.0219886	Dn	-1.68643	0.000156255	0.00114759	Dn	-	protein_coding
Os09g0517000	1.10016	1.63685	75.8651	21.8182	-3.7108	8.46377e-12	3.92505e-10	Dn	-6.09637	2.14159e-26	9.8477e-24	Dn	-	protein_coding
Os03g0803900	2.71181	2.00112	5.68896	5.66832	-1.4855	0.000875351	0.00610178	Dn	-1.07105	0.0135757	0.0478385	Dn	-	protein_coding
Os02g0588600	4.36187	2.85039	25.1799	32.8349	-3.5066	7.54471e-13	4.29201e-11	Dn	-2.52997	4.52752e-08	8.01772e-07	Dn	-	protein_coding
Os03g0226400	3.59815	1.73721	10.3185	9.16835	-2.38171	4.39351e-07	7.93878e-06	Dn	-1.5217	0.000588561	0.00356289	Dn	metal tolerance protein 8.1	protein_coding
Os01g0236300	2.39771	1.20538	10.3186	5.23511	-2.10023	1.16143e-05	0.00014731	Dn	-2.10691	2.66686e-06	3.12277e-05	Dn	AUXIN RESPONSE FACTOR 16	protein_coding
Os04g0412300	1.77894	0.627622	9.97975	8.92806	-3.80742	2.4355e-13	1.50681e-11	Dn	-2.48864	7.15498e-08	1.22008e-06	Dn	-	protein_coding
Os06g0233000	3.33668	7.82145	43.765	26.6483	-1.75112	0.000159577	0.00144367	Dn	-3.71123	8.59473e-14	4.65419e-12	Dn	-	protein_coding
Os01g0262700	3.06911	1.50821	10.4695	3.64411	-1.25523	0.00802752	0.0380287	Dn	-1.77198	6.56622e-05	0.000543944	Dn	-	protein_coding
Os02g0318450	3.54643	6.01536	15.9118	16.8434	-1.46863	0.00115211	0.00773187	Dn	-2.16619	3.06021e-06	3.53743e-05	Dn	-	protein_coding
Os11g0215100	2.32268	3.54004	8.33923	34.9708	-3.28538	1.17856e-11	5.33652e-10	Dn	-1.84328	0.000231315	0.0016083	Dn	-	protein_coding
Os05g0589700	1.27638	0.794106	3.26618	5.49342	-2.77129	8.85916e-09	2.35722e-07	Dn	-1.35689	0.00275456	0.0130878	Dn	RECEPTOR-LIKE CYTOPLASMIC KINASE 191	protein_coding
Os07g0520600	1.33395	2.12503	3.88902	5.64011	-1.39143	0.00203665	0.0124415	Dn	-1.54465	0.000872533	0.00496473	Dn	-	protein_coding
Os05g0439000	0.295164	1.75662	16.035	13.3119	-2.90145	5.03484e-09	1.41561e-07	Dn	-5.73859	2.27457e-20	3.85682e-18	Dn	-	protein_coding
Os04g0366000	1.19031	0.578521	5.78223	9.96489	-4.08195	2.35974e-14	1.72177e-12	Dn	-2.27978	2.38304e-06	2.82693e-05	Dn	-	protein_coding
Os12g0209000	2.90222	1.00754	15.9762	4.34595	-2.08692	7.41057e-05	0.00074469	Dn	-2.46131	1.2147e-07	1.95578e-06	Dn	-	protein_coding
Os01g0619900	0	0	14.1927	7.56472	-10.2187	4.78997e-18	6.01007e-16	Dn	-11.3418	3.00566e-25	1.07294e-22	Dn	TRICHOMELESS 2	protein_coding
Os08g0378000	0.185231	0.345341	3.01702	1.88543	-2.42762	2.25709e-06	3.4691e-05	Dn	-4.01805	1.65935e-13	8.59124e-12	Dn	-	protein_coding
Os09g0469300	1.34941	4.1441	7.13065	10.8989	-1.37764	0.00311547	0.0176372	Dn	-2.39817	4.69841e-06	5.20065e-05	Dn	UCLACYANIN-LIKE PROTEIN 31	protein_coding
Os12g0619000	1.00543	1.03771	5.73351	4.0979	-1.9614	0.000127282	0.00118135	Dn	-2.50982	4.6003e-07	6.47671e-06	Dn	-	protein_coding
Os08g0479300	0.426915	0.154384	4.71329	1.57942	-3.30415	3.57765e-06	5.20387e-05	Dn	-3.45611	4.35341e-10	1.18226e-08	Dn	CYCLIN-D4-2	protein_coding
Os02g0570500	0.435207	0.637922	3.20322	3.10774	-2.26057	4.64541e-05	0.000500939	Dn	-2.871	4.07349e-07	5.80735e-06	Dn	P-450 71Z6	protein_coding
Os09g0461700	0.955331	1.23818	2.67196	4.84711	-1.94805	0.000190716	0.00168728	Dn	-1.48137	0.006253	0.0257935	Dn	-	protein_coding
Os11g0567600	0	0.42962	0.970248	2.68445	-2.62068	5.59744e-07	9.97325e-06	Dn	-8.77438	2.24222e-10	6.52697e-09	Dn	-	protein_coding
Os01g0784700	0.40551	0.341279	1.51494	1.97433	-2.50657	8.85433e-06	0.000115355	Dn	-1.89749	0.000436041	0.00277109	Dn	-	protein_coding
Os04g0477000	0.181816	0.341897	1.17093	2.81872	-3.01452	1.45394e-07	2.92651e-06	Dn	-2.66895	7.36758e-05	0.000601331	Dn	-	protein_coding
Os10g0401000	0	1.9835	9.19899	9.05899	-2.1661	0.000169373	0.00151847	Dn	-9.28796	7.79126e-13	3.60712e-11	Dn	-	protein_coding
Os04g0384800	0.303853	0.439525	7.45477	5.56716	-3.61152	2.88451e-07	5.42002e-06	Dn	-4.57251	7.08521e-11	2.25824e-09	Dn	RAPID ALKALIZATION FACTOR 19	protein_coding
Os02g0647900	0.0257239	0.0595355	0.315556	0.7976	-3.64028	0.000240916	0.00205394	Dn	-3.44916	0.0134121	0.0473481	Dn	-	protein_coding
Os11g0479000	0	0.0867225	1.28703	2.00679	-4.34053	0.000248027	0.0020969	Dn	-6.97524	0.000315208	0.00209034	Dn	-	protein_coding
Os01g0842500	0.0907435	0.367531	1.22447	19.3436	-5.68845	1.1816e-23	3.08032e-21	Dn	-3.71166	5.57417e-07	7.67461e-06	Dn	LACCASE 5	protein_coding
Os03g0273200	0.159161	0.342052	1.84087	14.2922	-5.3545	4.22151e-21	7.87164e-19	Dn	-3.50879	9.49516e-08	1.57075e-06	Dn	LACCASE 11	protein_coding
Os11g0708100	0	0.0869174	0.460688	1.42908	-3.93437	4.06483e-05	0.000446766	Dn	-6.49439	0.00243493	0.0117231	Dn	LACCASE 26	protein_coding
Os01g0843800	0	0	0	0.959963	-7.95381	5.05952e-07	9.06897e-06	Dn	NA	NA	NA	#VALUE!	LACCASE 6	protein_coding
Os01g0850700	0.492493	0.113983	2.32595	0.138821	-0.260634	1	1	nc	-2.23448	5.68159e-05	0.000479146	Dn	LACCASE 8	protein_coding
Os01g0827300	0.123976	0.200851	0.212914	0.24462	-0.264053	0.815053	0.939131	nc	-0.76656	0.439101	0.626199	nc	LACCASE 3	protein_coding
Os01g0842400	0.072766	0.140342	0.0297542	0.376033	-1.38217	0.123085	0.303792	nc	1.19897	0.63929	0.782246	nc	LACCASE 4	protein_coding
Os12g0108000	0.177877	0	0.0623435	0.143254	-5.18095	0.139845	0.325726	nc	1.45933	0.325869	0.511059	nc	LACCASE 27	protein_coding
Os05g0458600	0	0	0.1423	0.0980936	-4.77911	0.264706	0.493107	nc	-5.5103	0.0751017	0.179992	nc	LACCASE 15	protein_coding
Os01g0374600	0	0	0.186369	0.0856486	-4.22019	0.509804	0.719459	nc	-5.5103	0.0751017	0.179992	nc	LACCASE 1	protein_coding
Os01g0634500	0	0	0.152895	0.0878311	-4.22019	0.509804	0.719459	nc	-5.19627	0.139845	0.284459	nc	LACCASE 2	protein_coding
Os02g0749700	0	0.0558934	0	0	3.96719	0.509804	0.719459	nc	NA	NA	NA	#VALUE!	LACCASE 10	protein_coding
Os05g0458500	0	0	0	0.0819248	-4.22019	0.509804	0.719459	nc	NA	NA	NA	#VALUE!	LACCASE 14	protein_coding
Os11g0641500	0.291346	0	0	0	NA	NA	NA	#VALUE!	6.46037	0.00243493	0.0117231	Up	LACCASE 23	protein_coding
Os11g0641800	0	0	0.264335	0	NA	NA	NA	#VALUE!	-6.34416	0.00417417	0.0183334	Dn	LACCASE 24	protein_coding
Os10g0346300	0.109515	0	0	0	NA	NA	NA	#VALUE!	5.2201	0.0751017	0.179992	nc	LACCASE 17	protein_coding
Os11g0108700	0	0	0.0460688	0	NA	NA	NA	#VALUE!	NA	NA	NA	#VALUE!	LACCASE 21	protein_coding
Os01g0850800	0	0	0	0	NA	NA	NA	#VALUE!	NA	NA	NA	#VALUE!	LACCASE 9	protein_coding
Os03g0297900	0	0	0	0	NA	NA	NA	#VALUE!	NA	NA	NA	#VALUE!	LACCASE 12	protein_coding
Os05g0458300	0	0	0	0	NA	NA	NA	#VALUE!	NA	NA	NA	#VALUE!	LACCASE 13	protein_coding
Os07g0101000	0	0	0	0	NA	NA	NA	#VALUE!	NA	NA	NA	#VALUE!	LACCASE 16	protein_coding
Os11g0108650	0	0	0	0	NA	NA	NA	#VALUE!	NA	NA	NA	#VALUE!	LACCASE 20	protein_coding
Os11g0264000	0	0	0	0	NA	NA	NA	#VALUE!	NA	NA	NA	#VALUE!	LACCASE 22	protein_coding
Os11g0696900	0	0	0	0	NA	NA	NA	#VALUE!	NA	NA	NA	#VALUE!	LACCASE 25	protein_coding
Os12g0259800	0	0	0	0	NA	NA	NA	#VALUE!	NA	NA	NA	#VALUE!	LACCASE 30	protein_coding
Os10g0437400	0	0	0	0	NA	NA	NA	#VALUE!	NA	NA	NA	#VALUE!	LACCASE 19	protein_coding
Os02g0465600	0.249078	10.7882	2.09517	2.60775	2.06184	1.50574e-05	0.00018453	Up	-3.05028	5.70285e-06	6.13232e-05	Dn	-	protein_coding
Os06g0710700	0.283253	3.16856	1.11962	0.13307	4.53797	1.56363e-09	4.80377e-08	Up	-1.96913	0.00461337	0.0199905	Dn	-	protein_coding
Os06g0354700	104.124	275.93	58.4149	130.38	1.09721	0.008296	0.0390338	Up	0.831216	0.0449243	0.122357	nc	NON-YELLOW COLORING 3	protein_coding
Os04g0647800	53.3354	91.7782	31.7399	33.7322	1.45957	0.000535353	0.00401754	Up	0.746087	0.0731583	0.179732	nc	-	protein_coding
Os03g0719900	34.6913	58.6751	22.1916	27.6232	1.10244	0.00841938	0.0393711	Up	0.641849	0.123334	0.263946	nc	PROTEIN TRANSPORTER 8	protein_coding
Os07g0557100	64.0044	61.4687	32.8912	17.4443	1.83247	2.01841e-05	0.000240232	Up	0.957735	0.0219172	0.0709135	nc	-	protein_coding
Os11g0116300	33.0671	80.5724	45.4699	35.1713	1.21134	0.00427034	0.0227777	Up	-0.462069	0.272133	0.449825	nc	chalcone isomerase	protein_coding
Os07g0187200	19.3579	15.5642	10.7092	5.62862	1.4826	0.000592062	0.00439278	Up	0.851293	0.0432342	0.11896	nc	-	protein_coding
Os01g0780800	20.9953	20.8801	11.0535	4.16016	2.34209	1.85676e-07	3.64444e-06	Up	0.922738	0.0288396	0.0885328	nc	ULTRAPETALA1, ULTRAPETALA 1	protein_coding
Os08g0441500	7.58724	41.7523	7.53289	12.3088	1.77746	3.80041e-05	0.000420111	Up	0.00772159	0.989295	1	nc	cinnamoyl-CoA reductase, cinnamoyl CoA reductase 20	protein_coding
Os11g0153300	20.026	53.0553	28.092	12.7507	2.07193	2.43255e-06	3.70484e-05	Up	-0.490793	0.246116	0.429094	nc	-	protein_coding
Os01g0665400	18.7967	20.0694	23.3068	8.71935	1.21785	0.00500239	0.0260712	Up	-0.31285	0.457373	0.644532	nc	-	protein_coding
Os09g0571200	28.0275	35.4193	14.4601	13.9039	1.36419	0.00162665	0.0102939	Up	0.951786	0.0272201	0.0840807	nc	-	protein_coding
Os04g0418500	13.1409	15.0662	10.908	4.91883	1.62963	0.000268875	0.00225612	Up	0.265939	0.536101	0.697241	nc	plant U-box-containing protein 46, U-box protein 46	protein_coding
Os05g0593000	9.09486	9.12887	7.51778	3.67543	1.32695	0.00361941	0.0199599	Up	0.27195	0.541877	0.702898	nc	-	protein_coding
Os08g0484200	9.04681	7.2712	5.448	0.510014	3.83548	3.61209e-11	1.50136e-09	Up	0.728563	0.10136	0.226143	nc	-	protein_coding
Os02g0661900	1.96611	4.0277	2.73776	1.12337	1.85384	0.000235075	0.00201591	Up	-0.479539	0.335003	0.521466	nc	-	protein_coding
Os07g0573200	3.1687	10.5116	2.85051	4.16815	1.34779	0.005549	0.0284398	Up	0.149542	0.832732	0.920283	nc	-	protein_coding
Os12g0238900	1.7241	2.12181	1.07427	0.15428	3.75994	2.49091e-07	4.75321e-06	Up	0.677951	0.218797	0.395338	nc	-	protein_coding
Os12g0471100	0.603055	2.18874	0.16813	0.424965	2.3684	7.64132e-05	0.000757955	Up	1.81708	0.0339102	0.100677	nc	-	protein_coding
Os06g0711800	1.90673	2.33627	1.51347	0.0790381	4.75167	1.82875e-06	2.8783e-05	Up	0.329097	0.578168	0.733285	nc	-	protein_coding
Os12g0432600	1.38931	3.07562	0.740986	0.255398	3.55666	1.38101e-05	0.000170883	Up	0.896729	0.212448	0.388496	nc	-	protein_coding
Os02g0231700	0.216236	0.482584	0.0568409	0.0217684	4.33845	3.36527e-05	0.000376191	Up	1.88614	0.0439913	0.120372	nc	-	protein_coding
Os02g0699000	0.0259234	0.479978	0.095401	0.0730715	2.66395	0.00786477	0.0374096	Up	-1.74905	0.63929	0.782246	nc	OsNPF7.2	protein_coding
Os08g0174100	0.0339673	1.06129	0	0.143618	2.85493	0.0016487	0.0104089	Up	NA	NA	NA	#VALUE!	-	protein_coding
Os01g0695100	19.1261	20.5647	5.5216	77.0259	-1.88939	9.24786e-06	0.000119901	Dn	1.78934	3.50529e-05	0.000309969	Up	Phosphoethanolamine N-Methyltransferase 1	protein_coding
Os02g0137700	9.13335	14.0085	3.80561	80.3525	-2.50409	1.08143e-08	2.81918e-07	Dn	1.25971	0.00420927	0.0184786	Up	-	protein_coding
Os01g0825500	12.1513	20.629	3.89984	46.3323	-1.15155	0.00617213	0.031041	Dn	1.63616	0.000212788	0.00149171	Up	-	protein_coding
Os03g0592500	16.0489	1304.21	20.1864	8852.71	-2.74728	3.45121e-10	1.20037e-08	Dn	-0.333438	0.438887	0.626199	nc	LHCB, LHCP II, Lhcb2	protein_coding
Os04g0493000	121.702	1478.34	89.5596	7468.26	-2.32113	6.94845e-08	1.50705e-06	Dn	0.439752	0.289816	0.469696	nc	B-box-containing protein 11	protein_coding
Os08g0163400	19.026	95.9204	35.025	247.182	-1.34997	0.00125339	0.00828728	Dn	-0.882932	0.0353387	0.103805	nc	SIGMA FACTOR A	protein_coding
Os05g0143300	25.605	36.6178	27.0295	164.642	-2.15292	5.44131e-07	9.72631e-06	Dn	-0.0807434	0.852194	0.932221	nc	-	protein_coding
Os01g0666600	27.0546	53.0811	33.6181	399.419	-2.89576	6.50853e-11	2.61264e-09	Dn	-0.315926	0.459171	0.64626	nc	-	protein_coding
Os01g0198900	23.1616	76.8234	28.2955	247.445	-1.67174	7.77088e-05	0.000769948	Dn	-0.29141	0.49335	0.674211	nc	-	protein_coding
Os06g0715200	69.2861	35.2371	134.968	153.474	-2.10688	1.11821e-06	1.86259e-05	Dn	-0.964547	0.0208782	0.0683924	nc	-	protein_coding
Os05g0512200	9.38354	37.1701	6.01368	131.741	-1.8097	2.08854e-05	0.00024703	Dn	0.638884	0.144492	0.290784	nc	-	protein_coding
Os06g0111300	13.7248	8.18409	21.2929	20.4812	-1.30748	0.00215523	0.0129987	Dn	-0.636153	0.12777	0.271535	nc	-	protein_coding
Os01g0898800	10.5912	24.8749	13.9148	163.048	-2.69639	1.22973e-09	3.83503e-08	Dn	-0.396118	0.377487	0.567145	nc	-	protein_coding
Os05g0475700	2.56255	11.5321	2.35762	36.9185	-1.66271	0.000105234	0.00100808	Dn	0.117447	0.841053	0.925349	nc	MAJOR FACILITATOR SUPERFAMILY 3	protein_coding
Os01g0817000	7.92231	11.5945	12.4338	28.0232	-1.25708	0.00365492	0.0201392	Dn	-0.65256	0.136827	0.284459	nc	-	protein_coding
Os05g0440300	11.3728	5.77012	13.4902	15.499	-1.40901	0.00150035	0.00960791	Dn	-0.248878	0.562531	0.720115	nc	-	protein_coding
Os02g0681000	2.82523	2.60441	4.81676	7.69365	-1.54568	0.000663177	0.00484108	Dn	-0.771645	0.0860302	0.200757	nc	-	protein_coding
Os03g0210900	16.1622	3.94416	29.8068	18.5948	-2.21647	1.51308e-05	0.00018526	Dn	-0.885045	0.0450455	0.122635	nc	-	protein_coding
Os04g0110300	1.18725	1.13836	2.26783	2.84457	-1.30357	0.00616148	0.0310048	Dn	-0.934981	0.051742	0.137153	nc	SWIRM domain-containing protein CHB704	protein_coding
Os03g0574600	3.94326	2.5144	8.09495	10.548	-2.0475	8.14967e-05	0.000802739	Dn	-1.0382	0.0361877	0.105954	nc	-	protein_coding
Os03g0598100	0.683909	0.852301	1.41977	3.6331	-2.07076	6.64123e-05	0.000675725	Dn	-1.05247	0.0634666	0.160411	nc	ACT DOMAIN REPEAT PROTEIN 5	protein_coding
Os03g0423300	0	0	0	1.03291	-7.60747	5.44527e-06	7.48265e-05	Dn	NA	NA	NA	#VALUE!	-	protein_coding
Os04g0683700	2241.32	3951	462.943	1672.54	1.25584	0.00256497	0.0149624	Up	2.27278	1.22845e-07	1.97673e-06	Up	Acyl-Activating Enzyme 3, adenosine monophosphate binding protein 3	protein_coding
Os09g0467200	1293.57	2613.86	539.269	868.271	1.60561	0.000134005	0.0012369	Up	1.25962	0.00250998	0.0120545	Up	TAU GLUTATHIONE S-TRANSFERASE 17	protein_coding
Os10g0450900	1847.12	1446.13	178.846	52.3482	4.80337	2.36392e-23	5.93212e-21	Up	3.36579	7.26091e-14	3.98762e-12	Up	glycine-rich protein, Glycine-rich protein 2, glycine-rich cell wall protein	protein_coding
Os01g0940700	710.405	2203.36	21.0064	14.2192	7.29076	3.83812e-41	8.58811e-38	Up	5.07674	3.63435e-25	1.2481e-22	Up	beta-1, 3-glucanase, pathogenesis-related protein 2	protein_coding
Os02g0823100	209.115	1803.65	65.4742	369.247	2.3039	8.61412e-08	1.82412e-06	Up	1.67257	7.64415e-05	0.000617404	Up	PLASMA MEMBRANE INTRINSIC PROTEIN 1;3	protein_coding
Os12g0628600	1326.99	2023.86	397.39	150.649	3.76341	2.14853e-16	2.09782e-14	Up	1.73686	3.91495e-05	0.00034218	Up	PATHOGENESIS-RELATED GENE 5	protein_coding
Os11g0455500	329.761	878.835	88.8687	294.286	1.59402	0.000149657	0.0013645	Up	1.88898	8.68406e-06	8.98888e-05	Up	-	protein_coding
Os03g0218400	344.237	652.175	167.817	304.385	1.11501	0.00728173	0.0351215	Up	1.03385	0.0127413	0.0456031	Up	monosaccharide transporter 4	protein_coding
Os08g0498100	543.13	1199.91	114.09	261.32	2.21466	2.45993e-07	4.70454e-06	Up	2.24842	1.71996e-07	2.67253e-06	Up	O-Methyltransferase 26, caffeoyl-CoA O-methyltransferase, caffeoyl CoA O-methyltransferase 20	protein_coding
Os02g0626100	278.441	383.313	94.501	104.169	1.89522	8.0547e-06	0.000106645	Up	1.5563	0.000213393	0.00149557	Up	PHENYLALANINE AMMONIA-LYASE 1	protein_coding
Os08g0157500	232.914	927.79	70.8046	289.172	1.69751	5.70498e-05	0.000593306	Up	1.71517	5.03931e-05	0.000429079	Up	O-METHYLTRANSFERASE 9	protein_coding
Os02g0718900	439.75	480.5	184.087	189.738	1.35616	0.00117986	0.00788073	Up	1.25363	0.00264529	0.0125907	Up	ADENOSINE NUCLEOTIDE TRANSLOCATOR	protein_coding
Os09g0511700	319.973	513.365	64.5697	65.8053	2.97929	1.67372e-11	7.27202e-10	Up	2.30632	8.70714e-08	1.45638e-06	Up	BETA-GLUCOSIDASE 32	protein_coding
Os01g0723400	190.122	327.187	65.4576	105.631	1.64671	9.28045e-05	0.000901227	Up	1.53562	0.000258142	0.00176719	Up	NADP-MALIC ENZYME 2	protein_coding
Os05g0138300	563.327	913.745	210.753	235.942	1.96898	3.72792e-06	5.37875e-05	Up	1.41574	0.000724662	0.00427486	Up	low temperature-induced low molecular weight integral membrane protein LTI6b, low temperature induced gene 6b, low temperature and salt responsive protein LTI6B, rare cold-inducible 2-6	protein_coding
Os01g0654500	356.898	422.329	148.173	169.274	1.33464	0.00140578	0.00913517	Up	1.26555	0.00242079	0.0117231	Up	-	protein_coding
Os01g0905800	483.846	432.137	140.753	156.615	1.47989	0.000420469	0.00329828	Up	1.7787	2.62329e-05	0.00024052	Up	CYTOPLAST ALDOLASE 1	protein_coding
Os03g0758800	689.301	638.313	328.096	245.184	1.39603	0.000855944	0.00600277	Up	1.06835	0.0101094	0.0381881	Up	-	protein_coding
Os01g0962700	462.06	585.531	117.985	72.5316	3.02862	8.76424e-12	4.05041e-10	Up	1.96679	3.8531e-06	4.34474e-05	Up	class III peroxidase 20	protein_coding
Os02g0526400	219.062	351.428	47.8061	31.5784	3.49175	1.2536e-14	9.48179e-13	Up	2.19336	3.23569e-07	4.75584e-06	Up	CLASS I CLP ATPASE D1	protein_coding
Os02g0817700	209.03	379.724	95.1112	131.364	1.54701	0.000232021	0.00199424	Up	1.13335	0.00648125	0.0266382	Up	3-ketoacyl-CoA thiolase, 3-ketoacyl-CoA thiolase-like protein	protein_coding
Os06g0323100	258.932	944.732	8.69771	5.13296	7.5379	3.72211e-42	1.24928e-38	Up	4.89229	1.7439e-23	4.92832e-21	Up	-	protein_coding
Os09g0485900	629.476	656.764	260.339	198.552	1.74147	3.82427e-05	0.000422574	Up	1.27109	0.0023232	0.0114244	Up	RPL9	protein_coding
Os12g0570700	1105.75	1131.53	103.426	137.434	3.057	6.06604e-12	2.88284e-10	Up	3.41556	3.87252e-14	2.26426e-12	Up	METALLOTHIONEIN I-4A	protein_coding
Os11g0169900	460.124	583.513	205.026	266.854	1.14435	0.00596948	0.0302085	Up	1.16354	0.00521033	0.0222189	Up	VATP-P1	protein_coding
Os09g0440300	230.49	272.086	99.0619	72.9944	1.91381	6.76673e-06	9.11201e-05	Up	1.21563	0.0035461	0.0161421	Up	ALDEHYDE DEHYDROGENASE 7	protein_coding
Os10g0416500	452.019	870.043	12.4845	16.8553	5.70484	1.85946e-29	1.01894e-26	Up	5.17481	1.32275e-25	4.84949e-23	Up	pathogenesis-related protein 8, Chitinase 1	protein_coding
Os07g0502200	289.935	421.466	36.1352	149.989	1.50618	0.000333961	0.00270994	Up	3.00146	1.33375e-11	4.86352e-10	Up	-	protein_coding
Os06g0106800	198.855	526.127	24.2867	4.22195	6.97554	3.29749e-38	5.20828e-35	Up	3.03063	1.04319e-11	3.89346e-10	Up	-	protein_coding
Os11g0199200	236.526	318.383	48.7683	50.5254	2.67124	1.01614e-09	3.20615e-08	Up	2.27525	1.28911e-07	2.06147e-06	Up	ENDOSPERM STORAGE PROTEIN 2, PROTEIN DISULFIDE ISOMERASE-LIKE 1;1, PROTEIN DISULFIDE ISOMERASE-LIKE 1-1, protein disulfide-isomerase, PDI-like protein 1-1, Protein Disulfide Isomerase Like 1-1, endosperm storage protein2, endosperm storage protein 2, endosperm storage protein-2, endosperm storage protein mutant2	protein_coding
Os11g0186200	217.595	382.139	56.6389	49.3388	2.96884	2.01828e-11	8.67085e-10	Up	1.93906	5.31787e-06	5.81047e-05	Up	-	protein_coding
Os01g0963000	455.305	421.296	4.38267	4.86929	6.4488	4.5501e-34	4.21292e-31	Up	6.69448	7.363e-36	1.81598e-32	Up	class III peroxidase 22	protein_coding
Os10g0517500	221.634	360.955	60.0564	50.0682	2.86539	8.11017e-11	3.18219e-09	Up	1.88107	9.67218e-06	9.89839e-05	Up	RRJ1	protein_coding
Os04g0500700	200.746	293.143	38.1972	66.8658	2.14786	5.44436e-07	9.72631e-06	Up	2.39108	3.33466e-08	6.09632e-07	Up	HYDROXYCINNAMOYLTRANSFERASE 1	protein_coding
Os12g0623900	119.047	205.812	26.8742	96.6485	1.10614	0.00782817	0.0373054	Up	2.14448	5.87762e-07	8.0576e-06	Up	-	protein_coding
Os02g0274100	119.539	206.032	44.4743	50.9704	2.03073	1.97166e-06	3.08029e-05	Up	1.42375	0.000690258	0.00408969	Up	ABNORMAL INFLORESCENCE MERISTEM1	protein_coding
Os04g0650800	145.925	292.447	61.9673	49.7362	2.57137	3.57203e-09	1.0269e-07	Up	1.23296	0.00315714	0.0147044	Up	-	protein_coding
Os03g0189600	179.281	350.166	58.9825	88.6657	1.99719	2.82332e-06	4.21629e-05	Up	1.60115	0.000147219	0.00108918	Up	-	protein_coding
Os12g0115000	378.035	2124.64	162.768	469.646	2.19317	3.21939e-07	5.99888e-06	Up	1.21296	0.00383409	0.0172789	Up	LIPID TRANSFER PROTEIN 1	protein_coding
Os06g0591400	512.823	556.712	82.0025	150.723	1.90061	7.91449e-06	0.000105048	Up	2.64194	1.52272e-09	3.65587e-08	Up	-	protein_coding
Os03g0146400	118.696	259.889	39.4866	70.5254	1.89728	8.07304e-06	0.000106836	Up	1.58511	0.00017228	0.00125072	Up	Pheophorbide a oxygenase	protein_coding
Os01g0948600	498.71	415.443	91.0089	83.0455	2.33821	6.38321e-08	1.39346e-06	Up	2.45138	1.59527e-08	3.12941e-07	Up	-	protein_coding
Os05g0149400	280.02	325.144	61.221	83.1359	1.98312	3.34615e-06	4.89632e-05	Up	2.19069	3.45168e-07	5.01794e-06	Up	AMINOCYCLOPROPANE-1-CARBOXYLIC ACID OXIDASE 5	protein_coding
Os11g0634200	316.192	447.191	85.5157	83.2509	2.4409	1.82908e-08	4.52233e-07	Up	1.88381	9.50882e-06	9.73856e-05	Up	-	protein_coding
Os07g0159800	420.459	511.105	180.573	214.672	1.2671	0.00242965	0.0142814	Up	1.21669	0.00356598	0.0162215	Up	-	protein_coding
Os02g0670900	122.922	227.622	51.2713	63.8803	1.84879	1.33479e-05	0.000165852	Up	1.25882	0.00261442	0.0124919	Up	aromatic and neutral amino acid transporter 3	protein_coding
Os05g0366600	93.8208	230.889	37.0931	96.0295	1.28127	0.0021604	0.0130182	Up	1.33603	0.00145143	0.00761796	Up	BETA-GLUCOSIDASE 22	protein_coding
Os07g0582400	172.102	184.402	36.6441	71.8126	1.37615	0.00102529	0.00698911	Up	2.22886	2.25686e-07	3.42825e-06	Up	-	protein_coding
Os01g0124200	203.431	543.084	62.5472	41.7689	3.71609	6.00574e-16	5.44797e-14	Up	1.69877	6.09364e-05	0.000509776	Up	BOWMAN-BIRK INHIBITOR 3-1	protein_coding
Os05g0323900	340.404	390.725	125.193	109.535	1.85034	1.33793e-05	0.000166164	Up	1.44039	0.000601621	0.00362933	Up	SUPEROXIDE DISMUTASE A1	protein_coding
Os03g0136900	98.1697	110.866	28.7982	28.0332	1.99917	2.86279e-06	4.26812e-05	Up	1.76658	3.07365e-05	0.000275572	Up	-	protein_coding
Os05g0402700	300.815	247.477	54.2321	63.5885	1.976	3.70681e-06	5.35404e-05	Up	2.46889	1.31091e-08	2.63639e-07	Up	fructose-diphosphate aldolase, aldolase isozyme C-2, aldolase C-2, cytoplasmic aldolase C-2	protein_coding
Os01g0644000	480.232	804.215	12.281	13.7765	5.88166	2.93613e-30	1.75196e-27	Up	5.28534	5.52678e-26	2.35863e-23	Up	-	protein_coding
Os10g0101200	135.212	272.397	49.1494	68.7365	2.00214	2.72281e-06	4.10732e-05	Up	1.45725	0.000531783	0.00325966	Up	SERINE CARBOXYPEPTIDASE 45	protein_coding
Os09g0271100	181.548	428.155	56.0686	127.162	1.76706	3.01057e-05	0.000342674	Up	1.69233	6.52582e-05	0.000541258	Up	-	protein_coding
Os02g0274900	123.916	146.585	55.7177	63.1478	1.23054	0.00322507	0.0181392	Up	1.15046	0.00580802	0.0242679	Up	-	protein_coding
Os08g0511900	178.533	219.557	40.518	56.2533	1.98015	3.49143e-06	5.09502e-05	Up	2.1368	6.43995e-07	8.7358e-06	Up	-	protein_coding
Os09g0472900	434.51	642.262	0.497991	0.572147	10.1212	8.05681e-52	2.16333e-47	Up	9.73972	4.47566e-49	1.21425e-44	Up	-	protein_coding
Os09g0478100	60.5759	195.69	8.55387	67.2012	1.55762	0.000213907	0.00185863	Up	2.82106	2.30458e-10	6.68699e-09	Up	CELLULOSE SYNTHASE LIKE E1	protein_coding
Os10g0501500	219.898	284.215	35.0846	74.4209	1.94878	4.8485e-06	6.78764e-05	Up	2.6451	1.63025e-09	3.89835e-08	Up	-	protein_coding
Os05g0247100	328.741	215.596	51.2913	8.27748	4.71761	3.53729e-22	7.53807e-20	Up	2.67739	9.62521e-10	2.44049e-08	Up	drought-induced protein 3, Xylanase inhibitor protein 2	protein_coding
Os09g0484200	219.742	536.776	15.4365	30.2829	4.16304	7.9394e-19	1.11613e-16	Up	3.82816	1.91228e-16	1.61119e-14	Up	-	protein_coding
Os11g0184900	97.1562	196.661	40.3199	67.9372	1.54904	0.000233056	0.00200185	Up	1.2661	0.00250169	0.012021	Up	NAC DOMAIN-CONTAINING PROTEIN 5	protein_coding
Os01g0933200	385.168	218.641	119.293	58.499	1.91759	7.09744e-06	9.53343e-05	Up	1.68828	6.45166e-05	0.000535631	Up	-	protein_coding
Os09g0258600	361.263	275.17	147.026	97.7181	1.5092	0.000340632	0.00275492	Up	1.29429	0.00196806	0.00991524	Up	-	protein_coding
Os01g0132000	748.659	513.001	50.9244	8.89515	5.86319	1.90048e-29	1.0206e-26	Up	3.87491	6.38007e-17	6.05214e-15	Up	incompatible strain of P. avenae-induced gene 2	protein_coding
Os05g0363200	149.104	171.672	67.9327	65.7208	1.40083	0.000845074	0.00598551	Up	1.13145	0.00666033	0.0272953	Up	UDP-xylose synthase 5, UDP-glucuronic acid decarboxylase 5	protein_coding
Os05g0494500	103.261	227.275	40.1904	97.898	1.2307	0.00320173	0.0180343	Up	1.35863	0.0012219	0.00664866	Up	-	protein_coding
Os06g0127000	90.9268	128.672	23.7228	33.6838	1.94914	4.86594e-06	6.80851e-05	Up	1.93567	5.72082e-06	6.14677e-05	Up	PEROXIN 11-5	protein_coding
Os11g0210300	190.688	131.634	29.9109	35.5382	1.90462	7.99919e-06	0.000105963	Up	2.66967	1.08766e-09	2.7113e-08	Up	ALCOHOL DEHYDROGENASE 1	protein_coding
Os10g0571600	382.74	201.432	9.47039	2.56015	6.30954	1.38911e-31	9.56383e-29	Up	5.33322	1.37776e-26	6.55767e-24	Up	NAC DOMAIN-CONTAINING PROTEIN 121	protein_coding
Os10g0389300	32.5502	153.278	1.04946	4.01913	5.26802	3.03809e-26	1.05943e-23	Up	4.94982	8.74372e-23	2.19645e-20	Up	RED CHLOROPHYLL CATABOLITE REDUCTASE 2	protein_coding
Os10g0390500	163.129	176.533	19.4648	16.9882	3.39264	8.0069e-14	5.36143e-12	Up	3.06418	7.16981e-12	2.76696e-10	Up	ALANINE AMINOTRANSFERASE	protein_coding
Os03g0157900	110.903	245.77	24.4155	39.5015	2.65284	1.34518e-09	4.15166e-08	Up	2.18059	4.43766e-07	6.28032e-06	Up	-	protein_coding
Os06g0706400	99.425	120.336	38.1727	25.639	2.24616	1.91622e-07	3.75292e-06	Up	1.37836	0.00102038	0.00569137	Up	PTR/NRT1 homologue	protein_coding
Os11g0432900	80.1077	218.917	16.5963	98.7127	1.1647	0.00521065	0.0269995	Up	2.26816	1.8321e-07	2.83219e-06	Up	SERINE CARBOXYPEPTIDASE 56	protein_coding
Os09g0507800	268.12	209.852	101.493	63.1587	1.74785	3.85278e-05	0.00042555	Up	1.3988	0.00085578	0.00489293	Up	Ribosomal protein L7a, Ribosomal protein L7a.e, Transcription factor surf-3	protein_coding
Os07g0134800	88.7221	129.323	41.5859	45.8252	1.51236	0.00032786	0.00266931	Up	1.0905	0.00893739	0.0344322	Up	SUCCINATE DEHYDROGENASE SUBUNIT 1	protein_coding
Os03g0194900	118.323	165.449	39.4866	29.5214	2.50204	9.69539e-09	2.55477e-07	Up	1.58056	0.000180714	0.00130151	Up	-	protein_coding
Os02g0814700	365.768	332.622	154.593	114.354	1.55594	0.000227258	0.00195831	Up	1.23976	0.00302139	0.0141768	Up	-	protein_coding
Os03g0729000	26.9787	229.287	7.69937	97.8755	1.24376	0.00288688	0.0165612	Up	1.8059	3.26e-05	0.000290743	Up	EGY3	protein_coding
Os03g0189400	167.571	195.401	52.1343	63.2672	1.64247	0.000102229	0.000982796	Up	1.68173	7.10014e-05	0.000583011	Up	-	protein_coding
Os03g0212700	96.2441	128.383	38.3606	48.7705	1.41196	0.000773511	0.00553264	Up	1.32436	0.00158743	0.00823143	Up	-	protein_coding
Os12g0167900	183.501	141.645	71.9756	51.5992	1.47241	0.000474602	0.00365564	Up	1.34751	0.00130232	0.00702282	Up	RIBOSOMAL PROTEIN L3A	protein_coding
Os09g0272600	361.671	993.836	6.05993	4.59217	7.7681	1.14357e-41	2.80618e-38	Up	5.89321	5.55007e-29	3.67252e-26	Up	-	protein_coding
Os05g0580000	71.7434	205.333	1.86289	4.06655	5.67247	8.42161e-29	4.11143e-26	Up	5.26234	3.20449e-25	1.12906e-22	Up	ADP-GLUCOSE PYROPHOSPHORYLASE LARGE SUBUNIT 3	protein_coding
Os11g0115350	142.29	486.931	34.7778	144.601	1.76723	3.03e-05	0.000344299	Up	2.02969	2.52795e-06	2.97413e-05	Up	LTP2-A	protein_coding
Os08g0567000	140.746	152.296	68.3888	63.5297	1.27696	0.0022997	0.0137342	Up	1.03857	0.0126481	0.0455717	Up	-	protein_coding
Os04g0655300	85.1898	96.9295	34.1224	35.8125	1.45205	0.000556718	0.00416043	Up	1.31725	0.00167457	0.00860045	Up	RECEPTOR-LIKE CYTOPLASMIC KINASE 168	protein_coding
Os01g0511100	172.019	361.003	45.0217	36.6335	3.31616	2.17734e-13	1.36279e-11	Up	1.93107	6.48847e-06	6.89511e-05	Up	-	protein_coding
Os03g0798600	322.662	296.926	119.664	94.4318	1.6683	8.18741e-05	0.000805276	Up	1.42832	0.000674951	0.004006	Up	-	protein_coding
Os07g0684800	130.256	167.113	16.281	74.65	1.17821	0.00477712	0.0250871	Up	2.99711	1.96499e-11	6.98693e-10	Up	NAC DOMAIN-CONTAINING PROTEIN 15	protein_coding
Os10g0576600	273.901	146.734	9.99877	13.9803	3.40682	9.29517e-14	6.17784e-12	Up	4.77238	9.77501e-23	2.41087e-20	Up	-	protein_coding
Os02g0134300	304.081	233.594	70.4987	67.5914	1.80461	2.23677e-05	0.000262498	Up	2.10602	9.18396e-07	1.19962e-05	Up	Transcription Elongation Factor 1	protein_coding
Os01g0649100	156.862	168.238	58.4425	57.1173	1.57406	0.000193464	0.00169876	Up	1.42169	0.0007191	0.00424666	Up	mitochondrial malate dehydrogenase, mitochondrial MDH	protein_coding
Os06g0643900	103.863	142.397	33.8656	62.0006	1.21517	0.00365368	0.0201365	Up	1.61403	0.000135856	0.00101593	Up	PURPLE ACID PHOSPHATASE 26	protein_coding
Os01g0141000	149.179	195.607	24.6007	19.7474	3.32353	2.18809e-13	1.36633e-11	Up	2.5974	3.16503e-09	7.20967e-08	Up	APETALA2/ETHYLENE-RESPONSIVE ELEMENT BINDING PROTEIN 129	protein_coding
Os03g0323600	376.573	474.762	159.88	205.583	1.22308	0.00345737	0.0192322	Up	1.23322	0.00322202	0.0149655	Up	DnaJ domain protein C29	protein_coding
Os05g0130600	512.306	392.246	30.3779	53.5155	2.88906	8.2791e-11	3.24056e-09	Up	4.07273	4.33872e-18	5.1627e-16	Up	-	protein_coding
Os04g0469000	275.355	408.185	58.7898	103.829	1.99055	3.2102e-06	4.71795e-05	Up	2.22482	2.70533e-07	4.0283e-06	Up	-	protein_coding
Os02g0227200	341.097	329.13	150.177	91.2137	1.86685	1.19888e-05	0.000151558	Up	1.18082	0.00470861	0.0203415	Up	EARLY NODULIN 93B	protein_coding
Os02g0324700	136.271	253.458	24.2884	105.062	1.2861	0.00211998	0.0128467	Up	2.4852	1.42347e-08	2.82508e-07	Up	-	protein_coding
Os02g0634700	88.2705	126.196	21.0027	28.8322	2.14542	6.02339e-07	1.06685e-05	Up	2.06854	1.50156e-06	1.86015e-05	Up	SERINE CARBOXYPEPTIDASE 8	protein_coding
Os02g0625500	150.107	191.418	41.3396	40.6044	2.25251	1.88742e-07	3.69921e-06	Up	1.85761	1.30138e-05	0.000128528	Up	-	protein_coding
Os08g0557600	115.4	135.059	36.2932	44.0393	1.63228	0.000113932	0.00107879	Up	1.66611	8.34895e-05	0.000668754	Up	monodehydroascorbate reductase 4	protein_coding
Os02g0254700	156.504	161.514	64.1696	57.2506	1.51185	0.000337878	0.00273676	Up	1.28352	0.00218798	0.0108499	Up	SPERMINE SYNTHASE 2	protein_coding
Os02g0532500	255.733	198.44	41.4146	63.822	1.65211	9.64875e-05	0.000932833	Up	2.62358	2.22103e-09	5.17667e-08	Up	GERMIN-LIKE PROTEIN 2-4	protein_coding
Os02g0821200	311.232	285.49	132.381	107.205	1.42863	0.000691399	0.00502565	Up	1.23059	0.00326758	0.0151408	Up	-	protein_coding
Os03g0758100	52.4214	104.561	7.66504	18.6789	2.50035	9.82591e-09	2.58409e-07	Up	2.77078	4.20131e-10	1.1421e-08	Up	Starch phosphorylase 1, plastidial starch phosphorylase1, plastidial starch phosphorylase 1, Plastidic a-1, 4-glucan phosphorylase 2	protein_coding
Os04g0486950	70.4499	195.461	0.66131	0.379893	9.00796	9.30133e-47	1.24875e-42	Up	6.72521	4.88517e-33	7.36303e-30	Up	MALATE SYNTHASE	protein_coding
Os01g0796400	94.7905	117.372	41.1331	46.3873	1.35486	0.00125135	0.00827584	Up	1.20172	0.00408333	0.0182325	Up	-	protein_coding
Os03g0243100	201.386	254.163	45.442	36.7628	2.80482	2.354e-10	8.43888e-09	Up	2.14505	6.48377e-07	8.79084e-06	Up	actin depolymerizing factor 5	protein_coding
Os05g0522600	61.6646	75.7116	9.69607	18.9099	2.01689	2.46975e-06	3.75685e-05	Up	2.66606	1.41062e-09	3.40785e-08	Up	-	protein_coding
Os03g0835900	267.274	265.387	54.5964	39.0077	2.78163	3.35479e-10	1.17291e-08	Up	2.28863	1.25541e-07	2.01534e-06	Up	ferredoxin 3	protein_coding
Os03g0318600	113.269	96.7064	46.4535	45.0626	1.11726	0.00753558	0.0361705	Up	1.28317	0.00219377	0.0108727	Up	b-ZIP TRANSCRIPTION FACTOR 28	protein_coding
Os03g0720300	57.3184	143.557	15.9006	42.7044	1.76473	3.17344e-05	0.000357125	Up	1.84706	1.62585e-05	0.000156361	Up	-	protein_coding
Os09g0572700	55.1632	73.2289	16.7664	18.093	2.03249	2.10303e-06	3.26218e-05	Up	1.71536	5.30547e-05	0.000449243	Up	UCLACYANIN-LIKE PROTEIN 33	protein_coding
Os07g0208000	294.202	222.153	112.905	78.8388	1.5101	0.000351008	0.00282606	Up	1.37898	0.00102108	0.00569414	Up	-	protein_coding
Os04g0119400	140.635	102.45	34.4751	16.4629	2.65295	1.83494e-09	5.53595e-08	Up	2.02555	2.22063e-06	2.65049e-05	Up	-	protein_coding
Os03g0424500	227.36	192.806	109.559	77.8904	1.32319	0.00164328	0.0103845	Up	1.05057	0.0117225	0.0433182	Up	RPS19A	protein_coding
Os08g0187800	108.638	152.461	14.3603	33.2518	2.21243	2.99472e-07	5.59966e-06	Up	2.91636	6.17789e-11	1.99057e-09	Up	GLUCOSE 6-PHOSPHATE/PHOSPHATE TRANSLOCATOR 1	protein_coding
Os05g0392700	95.1956	121.482	37.4299	40.3258	1.60651	0.000145256	0.0013316	Up	1.34397	0.001378	0.007368	Up	-	protein_coding
Os01g0812900	77.8302	214.288	27.3975	55.8028	1.95669	4.56084e-06	6.44204e-05	Up	1.50347	0.00038895	0.00251483	Up	-	protein_coding
Os10g0528100	81.553	377.222	11.7119	14.2513	4.74117	1.60579e-22	3.56339e-20	Up	2.79644	4.71194e-10	1.27199e-08	Up	TAU GLUTATHIONE S-TRANSFERASE 24	protein_coding
Os06g0115100	326.169	394.761	118.093	140.649	1.50444	0.000360453	0.0028969	Up	1.46295	0.000517056	0.00318362	Up	-	protein_coding
Os07g0577700	136.838	150.955	60.8244	55.1493	1.46825	0.000495146	0.00379054	Up	1.16703	0.00525935	0.0223331	Up	-	protein_coding
Os02g0763200	69.2318	107.596	22.1349	40.3207	1.4316	0.000664605	0.00484927	Up	1.64232	0.000108452	0.000844031	Up	-	protein_coding
Os03g0820500	121.229	449.011	13.3089	106.94	2.0855	1.13715e-06	1.8918e-05	Up	3.18373	3.31484e-12	1.38144e-10	Up	actin depolymerizing factor 3	protein_coding
Os02g0489400	186.919	202.843	84.0944	63.9812	1.68016	7.46712e-05	0.000749252	Up	1.14961	0.0059565	0.0247777	Up	RIBOSOMAL PROTEIN S8	protein_coding
Os05g0438800	82.0329	129.222	23.2536	39.7828	1.71518	5.23723e-05	0.000552553	Up	1.81593	2.09533e-05	0.000195887	Up	-	protein_coding
Os05g0529700	59.73	149.28	8.85155	50.8858	1.56826	0.000200651	0.00175266	Up	2.7513	6.58669e-10	1.72509e-08	Up	DnaJ domain protein C50, rice DJC82 homolog	protein_coding
Os03g0215000	55.9814	97.1482	24.0511	35.2398	1.47855	0.000447023	0.0034852	Up	1.2161	0.00374648	0.0169319	Up	-	protein_coding
Os03g0241200	223.08	199.783	87.7436	73.0381	1.46725	0.000506287	0.00384962	Up	1.34347	0.00137392	0.00734909	Up	-	protein_coding
Os03g0159100	89.7026	209.815	6.0312	16.9226	3.64733	2.22047e-15	1.86015e-13	Up	3.89096	1.50759e-16	1.2862e-14	Up	RECEPTOR-LIKE CYTOPLASMIC KINASE 101	protein_coding
Os05g0163700	116.013	113.369	48.5892	28.8593	1.98938	3.62091e-06	5.2469e-05	Up	1.25286	0.00278365	0.0132062	Up	-	protein_coding
Os01g0276100	115.523	103.036	55.4406	45.6366	1.19045	0.00450596	0.0238685	Up	1.05646	0.0113205	0.0420372	Up	ISOCITRATE DEHYDROGENASE SUBUNIT A	protein_coding
Os10g0444700	60.8805	67.5601	24.7482	30.0219	1.18573	0.00462018	0.0243629	Up	1.29592	0.00201573	0.0101197	Up	PHOSPHATE TRANSPORTER 8	protein_coding
Os01g0940800	124.574	246.993	3.90566	3.35124	6.21656	8.07176e-32	5.8577e-29	Up	4.99066	1.8207e-23	5.09233e-21	Up	beta-1, 3-glucanase 6	protein_coding
Os06g0244000	163.32	172.869	2.41548	3.94928	5.46544	1.10244e-26	4.11135e-24	Up	6.07354	1.4551e-30	1.23365e-27	Up	-	protein_coding
Os09g0532000	91.5634	214.234	8.22408	30.1435	2.84469	1.34406e-10	5.06872e-09	Up	3.4734	5.07886e-14	2.87661e-12	Up	STAY GREEN LEAF	protein_coding
Os01g0559825	215.63	606.093	84.1379	219.995	1.47765	0.000446082	0.00348089	Up	1.35492	0.00136051	0.00731307	Up	-	protein_coding
Os04g0117900	106.941	97.4515	31.7915	28.9401	1.76711	3.38701e-05	0.000378462	Up	1.74732	3.89847e-05	0.000340959	Up	-	protein_coding
Os12g0222300	301.075	315.727	83.1394	80.9468	1.9791	4.00539e-06	5.72982e-05	Up	1.85372	1.40833e-05	0.000138134	Up	-	protein_coding
Os03g0291500	97.3817	94.5698	0.247326	0.378875	7.96566	1.6557e-39	2.96382e-36	Up	8.60062	1.17684e-42	7.98189e-39	Up	ASPARAGINE SYNTHETASE 1	protein_coding
Os09g0491708	48.908	100.905	17.8788	43.9663	1.21412	0.00370654	0.0203985	Up	1.44902	0.000618072	0.00371803	Up	AT-hook motif nuclear localized protein 2	protein_coding
Os02g0187800	85.7671	188.463	15.1437	31.5003	2.59628	3.19916e-09	9.31677e-08	Up	2.49868	1.35637e-08	2.71575e-07	Up	GOLD HULL AND INTERNODE 2	protein_coding
Os06g0651000	115.081	114.697	45.3731	46.1734	1.32824	0.0015847	0.0100951	Up	1.34	0.0014279	0.00754813	Up	dihydroflavonol 4-reductase, NADPH HC-toxin reductase	protein_coding
Os01g0772800	72.3254	76.6068	35.0965	35.8154	1.11246	0.0078377	0.0373271	Up	1.04046	0.012696	0.0455717	Up	-	protein_coding
Os05g0111200	82.263	442.299	35.3459	99.0866	2.17379	4.31979e-07	7.81083e-06	Up	1.21583	0.00418483	0.0183742	Up	-	protein_coding
Os05g0529200	130.724	187.321	42.4818	46.9759	2.011	2.8203e-06	4.21412e-05	Up	1.61882	0.000137247	0.0010252	Up	-	protein_coding
Os04g0524500	83.9919	65.7141	34.5801	23.7226	1.48545	0.000450581	0.00350581	Up	1.27758	0.00231023	0.0113709	Up	YELLOW STRIP-LIKE GENE 13	protein_coding
Os01g0960500	80.796	64.8264	37.5811	28.7164	1.19025	0.00456824	0.0241698	Up	1.10156	0.00835685	0.0326218	Up	-	protein_coding
Os09g0470500	104.698	110.991	45.0003	34.6288	1.6959	6.66191e-05	0.000677572	Up	1.2155	0.00372234	0.0168312	Up	HOMEOBOX GENE 4	protein_coding
Os02g0536500	145.278	293.796	24.3019	87.4667	1.76355	3.29635e-05	0.000369408	Up	2.5766	5.40576e-09	1.16488e-07	Up	-	protein_coding
Os03g0397700	54.7536	73.0306	14.3414	11.0277	2.7427	5.64771e-10	1.90272e-08	Up	1.92993	6.75068e-06	7.15413e-05	Up	-	protein_coding
Os01g0949300	171.052	191.889	62.4575	39.761	2.28624	1.42949e-07	2.88379e-06	Up	1.45073	0.00057891	0.00350992	Up	-	protein_coding
Os04g0688100	157.077	63.6795	23.1043	22.8606	1.4934	0.00044776	0.00348892	Up	2.76234	4.01811e-10	1.09559e-08	Up	class III peroxidase 59	protein_coding
Os03g0223400	65.5782	162.072	24.0826	38.5019	2.08913	1.19372e-06	1.97611e-05	Up	1.4424	0.000666936	0.00396624	Up	GLUTAMINE SYNTHETASE 1;2	protein_coding
Os01g0867300	120.932	58.407	50.8385	9.87861	2.57882	6.5174e-09	1.8004e-07	Up	1.24749	0.0028849	0.0136449	Up	b-ZIP TRANSCRIPTION FACTOR 12	protein_coding
Os12g0597500	86.3824	75.9001	31.8923	22.1597	1.79162	2.74985e-05	0.000315675	Up	1.43478	0.000659226	0.003929	Up	UREIDOGLYCOLATE AMIDOHYDROLASE	protein_coding
Os01g0185300	112.695	75.2697	35.3038	25.6664	1.56766	0.000225186	0.00194232	Up	1.67177	8.00238e-05	0.000644036	Up	ACYLTRANSFERASE 9	protein_coding
Os09g0480600	164.778	243.926	50.5137	59.3073	2.05563	1.75954e-06	2.78569e-05	Up	1.70295	6.40485e-05	0.0005322	Up	-	protein_coding
Os04g0398500	104.954	120.145	41.5459	57.5749	1.07684	0.0100262	0.0454556	Up	1.33422	0.00152115	0.00793784	Up	-	protein_coding
Os11g0289700	136.958	52.2694	5.41615	24.3176	1.11948	0.00782312	0.0372907	Up	4.65666	9.39606e-22	1.93117e-19	Up	-	protein_coding
Os12g0290150	87.1889	34.8353	32.7042	8.64297	2.02617	3.15354e-06	4.64486e-05	Up	1.41194	0.000782552	0.00457458	Up	-	protein_coding
Os04g0399000	299.862	186.076	117.799	62.4835	1.58979	0.00019257	0.00169876	Up	1.34524	0.00136099	0.00731307	Up	-	protein_coding
Os10g0341700	41.8238	66.8944	19.1442	21.7293	1.63776	0.00011255	0.00106787	Up	1.12467	0.00730684	0.0291307	Up	CELLULOSE SYNTHASE LIKE H1	protein_coding
Os02g0748300	51.2808	110.65	7.74003	18.9869	2.55834	5.40007e-09	1.51196e-07	Up	2.72483	9.59561e-10	2.43754e-08	Up	F-box protein 109	protein_coding
Os06g0486800	88.7955	82.8517	33.4209	28.53	1.55354	0.000248903	0.00210349	Up	1.40698	0.000837171	0.00486244	Up	FORMATE DEHYDROGENASE	protein_coding
Os01g0191500	63.1561	70.4002	27.0792	32.7286	1.12059	0.00745691	0.0358506	Up	1.21899	0.00367768	0.0166626	Up	-	protein_coding
Os03g0815100	120.551	85.5677	51.7034	34.0458	1.34509	0.00145049	0.00932196	Up	1.21858	0.00363391	0.0164774	Up	SNAC1: stress-responsive NAC1, stress-responsive NAC 1, stress-induced transcription factor NAC1, NAC domain protein 9, NAC domain-containing protein 2, NAC domain-containing protein 33, NAC domain-containing protein 43, NAC domain-containing protein 44	protein_coding
Os02g0601300	73.1721	131.974	19.9374	37.9022	1.8154	2.08407e-05	0.000246625	Up	1.87292	1.29651e-05	0.00012814	Up	glyceraldehydephosphate dehydrogenase, glyceraldehyde-3-phosphate dehydrogenase, cytosolic GAPDH1, cytosolic glyceraldehyde-3-phosphate dehydrogenase 1	protein_coding
Os06g0557100	33.4156	34.0324	13.1007	13.0062	1.40323	0.000887085	0.00614846	Up	1.34812	0.00135795	0.00730105	Up	-	protein_coding
Os09g0286600	5.43864	150.039	0.842047	55.4416	1.45188	0.000552682	0.00413142	Up	2.68338	1.24238e-07	1.99678e-06	Up	SUBMERGENCE 1C	protein_coding
Os02g0181300	125.891	64.6177	16.0423	19.1417	1.7706	3.70139e-05	0.000410516	Up	2.96924	2.95932e-11	1.02016e-09	Up	WRKY GENE 71	protein_coding
Os01g0118400	56.8871	82.1981	19.5966	17.7237	2.22884	2.72013e-07	5.14354e-06	Up	1.5347	0.000297426	0.00200078	Up	-	protein_coding
Os04g0640900	54.413	92.3838	6.70733	7.39538	3.65797	2.6076e-15	2.14775e-13	Up	3.01692	2.19205e-11	7.73345e-10	Up	ILA1 INTERACTING PROTEIN 5	protein_coding
Os05g0490100	226.451	202.829	85.2394	75.506	1.44111	0.000658401	0.00481972	Up	1.40684	0.000840472	0.00487639	Up	-	protein_coding
Os06g0475400	52.1896	107.032	10.2849	6.84467	3.98181	2.36067e-17	2.63014e-15	Up	2.34022	8.74164e-08	1.46035e-06	Up	-	protein_coding
Os06g0591200	118.361	283.294	9.25834	24.1443	3.56768	8.49453e-15	6.53543e-13	Up	3.67247	4.41939e-15	3.05084e-13	Up	-	protein_coding
Os04g0474800	86.9243	72.8997	7.63666	13.2149	2.47903	1.63815e-08	4.10317e-07	Up	3.50549	2.31548e-14	1.4085e-12	Up	BETA-GLUCOSIDASE 12	protein_coding
Os02g0244600	65.1644	101.443	15.0602	40.4442	1.34222	0.00141215	0.00916989	Up	2.1104	1.12452e-06	1.43097e-05	Up	-	protein_coding
Os06g0264500	87.8443	70.1612	8.96196	5.05979	3.80812	5.50586e-16	5.04566e-14	Up	3.28992	4.31198e-13	2.08157e-11	Up	-	protein_coding
Os04g0121800	472.022	246.4	61.9443	32.7036	2.9284	9.13893e-11	3.54097e-09	Up	2.92683	5.09953e-11	1.66687e-09	Up	-	protein_coding
Os03g0643300	67.0044	94.7542	14.7564	18.045	2.40796	3.57586e-08	8.27007e-07	Up	2.17998	5.08586e-07	7.05066e-06	Up	ornithine delta-aminotransferase, ornithine aminotransferase	protein_coding
Os01g0955700	54.8426	67.4204	19.6771	24.1584	1.49617	0.000408354	0.00322113	Up	1.47598	0.000489777	0.00307941	Up	CRT-like transporter 1	protein_coding
Os04g0667600	180.305	162.038	51.1038	68.0671	1.26683	0.00262083	0.0152198	Up	1.81611	2.11737e-05	0.000197607	Up	-	protein_coding
Os06g0555400	228.482	185.259	109.231	79.3567	1.23863	0.00332174	0.0186516	Up	1.06197	0.0110652	0.0412531	Up	-	protein_coding
Os02g0669100	59.3008	143.628	27.1065	49.7522	1.54504	0.000255516	0.00215479	Up	1.12661	0.00748129	0.0297432	Up	DEHYDRIN 1	protein_coding
Os01g0830700	65.333	71.0634	22.1151	12.6341	2.50706	1.19521e-08	3.08285e-07	Up	1.55999	0.000231418	0.0016086	Up	trichome birefringence-like 12	protein_coding
Os05g0301700	89.0773	93.8641	31.9215	42.934	1.144	0.00637809	0.0319035	Up	1.47774	0.000482199	0.00303388	Up	-	protein_coding
Os03g0341100	159.535	157.454	76.4574	58.8068	1.43637	0.000690154	0.00501796	Up	1.05841	0.0113901	0.0422842	Up	-	protein_coding
Os04g0600200	112.132	85.0737	15.2187	14.1224	2.60592	3.86082e-09	1.10519e-07	Up	2.87826	1.04181e-10	3.21918e-09	Up	ALTERNATIVE OXIDASE 1A	protein_coding
Os05g0595100	61.3847	122.457	22.6177	58.0085	1.09352	0.00889937	0.0412066	Up	1.43758	0.000708651	0.00419043	Up	UDP-glucose epimerase 1, UDP-glucose 4-epimerase 1	protein_coding
Os02g0229000	209.329	129.833	80.5768	44.4205	1.56278	0.000251322	0.00212142	Up	1.37459	0.00108747	0.00601487	Up	-	protein_coding
Os06g0647400	59.2226	72.7049	11.625	20.4976	1.84206	1.68182e-05	0.00020443	Up	2.34594	7.88654e-08	1.3331e-06	Up	Lysosomal Pro-x Carboxypeptidase 2, LYSOSOMAL PRO-X CARBOXYPEPTIDASE 2	protein_coding
Os04g0479200	79.6902	84.0852	21.2062	23.745	1.83967	1.75141e-05	0.000212408	Up	1.90705	8.70936e-06	9.01163e-05	Up	-	protein_coding
Os02g0689200	36.7903	40.8095	15.3654	17.4455	1.24158	0.00316995	0.0178816	Up	1.25687	0.00280138	0.0132847	Up	PURINE PERMEASE 11	protein_coding
Os01g0155800	116.546	352.749	7.87797	5.24551	6.08391	1.75114e-30	1.06864e-27	Up	3.88257	4.11611e-16	3.33343e-14	Up	-	protein_coding
Os05g0593100	69.3247	77.9435	20.1345	32.8906	1.26029	0.00274849	0.0158403	Up	1.78084	3.09516e-05	0.000277317	Up	-	protein_coding
Os06g0686400	52.4197	109.22	12.3206	7.44607	3.88948	9.96172e-17	1.01319e-14	Up	2.08605	1.50124e-06	1.86015e-05	Up	GPI-anchored non-specific lipid transfer protein 13, type G nsLTP 13, type G non-specific lipid transfer protein 13	protein_coding
novel.339	32.1817	30.661	11.4049	10.1072	1.61648	0.000145446	0.00133248	Up	1.49379	0.000414654	0.0026601	Up	-	-
Os01g0214200	109.647	158.577	23.4869	33.1045	2.27547	1.65373e-07	3.28922e-06	Up	2.21997	3.39066e-07	4.95095e-06	Up	GDSL ESTERASE/LIPASE PROTEIN 1	protein_coding
Os08g0139000	54.3915	37.9434	25.8785	13.9664	1.45734	0.000600855	0.00444941	Up	1.0689	0.0105587	0.0396096	Up	-	protein_coding
Os08g0345700	52.6798	45.9247	15.7956	11.7215	1.98548	4.20506e-06	5.9931e-05	Up	1.73491	4.68526e-05	0.0004034	Up	pyrophosphate-dependent phosphofrucokinase alpha-subunit, PFP alpha-subunit, pyrophosphate-fructose-6-phosphatephosphotransferase alpha subunit 3, PFP-alpha subunit 3	protein_coding
Os01g0214800	26.7967	38.995	12.9543	16.9544	1.21718	0.00374746	0.020611	Up	1.04587	0.0126826	0.0455717	Up	GDSL ESTERASE/LIPASE PROTEIN 3	protein_coding
Os02g0783625	97.7958	76.9983	14.2745	2.74789	4.82158	6.3834e-22	1.3084e-19	Up	2.77332	4.18554e-10	1.13895e-08	Up	-	protein_coding
Os07g0522500	82.6973	63.6952	26.0088	16.2191	1.98883	4.13774e-06	5.90342e-05	Up	1.66604	8.89327e-05	0.000708797	Up	PLEIOTROPIC DRUG RESISTANCE 5	protein_coding
Os06g0133900	64.1556	82.4682	19.2215	15.9516	2.38546	5.00747e-08	1.11953e-06	Up	1.736	4.74927e-05	0.000408522	Up	ENOLPYRUVYLSHIKIMATE PHOSPHATE SYNTHASE	protein_coding
Os10g0572300	55.9056	42.3876	24.2093	16.972	1.33596	0.00159366	0.0101401	Up	1.20468	0.00408247	0.0182317	Up	intracellular Ras-group-related LRR protein 5	protein_coding
Os03g0309000	82.767	67.6869	29.2924	30.2563	1.17716	0.00518639	0.0268945	Up	1.49574	0.000409301	0.00263011	Up	-	protein_coding
Os10g0184300	194.576	141.717	59.6273	63.9941	1.16252	0.00574054	0.0292602	Up	1.70348	6.2894e-05	0.000524214	Up	-	protein_coding
Os04g0457500	62.2994	50.9795	30.2567	20.2566	1.347	0.00144668	0.00930014	Up	1.03923	0.0129476	0.0462136	Up	-	protein_coding
Os01g0834600	489.281	321.636	182.485	149.057	1.12507	0.00762538	0.0364906	Up	1.42011	0.00075775	0.00444012	Up	-	protein_coding
Os07g0539300	63.8283	35.0786	14.6002	15.6165	1.183	0.00513677	0.0266475	Up	2.12534	8.56546e-07	1.12448e-05	Up	beta-1, 3-glucanase 13	protein_coding
Os07g0638100	60.9476	43.8166	28.3166	6.3009	2.81279	3.9614e-10	1.36194e-08	Up	1.10319	0.00836606	0.0326349	Up	-	protein_coding
Os04g0401700	21.894	60.4963	4.75321	12.9421	2.2402	2.36384e-07	4.55974e-06	Up	2.20041	5.09016e-07	7.05291e-06	Up	HIGH-AFFINITY POTASSIUM(K+) TRANSPORTER 1	protein_coding
Os08g0508800	49.086	37.5677	4.56581	3.67648	3.36785	2.67297e-13	1.62748e-11	Up	3.4231	7.83019e-14	4.28293e-12	Up	lipoxygenase Lox2:Os:1, lipoxygenase 9, lipoxygenase 8, herbivore-induced type 2 13-lipoxygenase, RLL2 lipoxygenase	protein_coding
Os07g0129300	215.331	94.7639	26.3063	7.63893	3.64692	1.35554e-14	1.01669e-12	Up	3.03004	1.36798e-11	4.97496e-10	Up	PATHOGEN RESPONSE GENE 1, PATHOGENESIS-RELATED 1a	protein_coding
novel.1177	125.777	119.784	18.419	51.5275	1.23254	0.00343278	0.0191112	Up	2.76848	4.92433e-10	1.32274e-08	Up	-	-
Os01g0348700	182.292	143.601	78.226	41.3217	1.81246	2.51937e-05	0.000291722	Up	1.21778	0.00371611	0.0168118	Up	-	protein_coding
Os06g0625500	70.6688	114.577	32.8628	42.8458	1.4346	0.000686136	0.00499145	Up	1.10184	0.0088158	0.0340026	Up	PRXIIE-1	protein_coding
Os02g0611800	58.3457	73.1641	24.2997	22.8945	1.69159	7.35776e-05	0.000741325	Up	1.2609	0.00276691	0.0131373	Up	HYDROXYCINNAMOYLTRANSFERASE 2	protein_coding
Os11g0621300	28.2181	64.8125	6.52458	9.40793	2.79961	2.89999e-10	1.02458e-08	Up	2.1096	1.27853e-06	1.60512e-05	Up	-	protein_coding
Os10g0542900	105.229	135.518	27.5381	7.31648	4.22545	1.61856e-18	2.18392e-16	Up	1.93114	7.19089e-06	7.58215e-05	Up	CHITINASE 8	protein_coding
Os01g0650200	22.1048	26.7613	6.28835	8.10002	1.7396	4.6805e-05	0.000504521	Up	1.81072	2.42283e-05	0.000222947	Up	GDSL ESTERASE/LIPASE PROTEIN 21	protein_coding
Os05g0557000	230.423	161.324	91.8593	56.4506	1.53032	0.000331671	0.00269706	Up	1.32402	0.00165351	0.00851517	Up	-	protein_coding
Os05g0508400	48.9953	58.7985	5.51061	25.8825	1.19934	0.00430504	0.0229415	Up	3.14897	4.57816e-12	1.83194e-10	Up	-	protein_coding
Os01g0757200	45.6614	109.231	1.65365	13.6227	3.01853	1.73792e-11	7.53874e-10	Up	4.78129	3.7126e-21	6.94641e-19	Up	GIBBERELLIN 2-OXIDASE 3	protein_coding
Os01g0118000	72.5046	92.3133	20.2986	23.7191	1.97589	4.45693e-06	6.32187e-05	Up	1.8338	1.95175e-05	0.000184137	Up	-	protein_coding
Os02g0643800	78.6373	158.816	23.752	51.0849	1.65188	0.000101681	0.000978232	Up	1.72422	5.89992e-05	0.000494332	Up	SMALL AUXIN-UP RNA 11	protein_coding
Os01g0860800	24.4776	31.95	5.57093	9.2527	1.80331	2.51837e-05	0.000291722	Up	2.1325	9.12939e-07	1.19306e-05	Up	-	protein_coding
Os04g0458300	118.342	54.0011	36.2347	4.67877	3.54274	5.91094e-14	4.00795e-12	Up	1.70472	6.13033e-05	0.000512688	Up	GalM4	protein_coding
Os06g0354500	39.4105	52.1667	15.9853	18.6638	1.49837	0.000412001	0.00324512	Up	1.29904	0.00208227	0.0104114	Up	-	protein_coding
Os09g0491740	51.1834	59.7245	4.24874	5.72513	3.39782	1.38737e-13	9.04181e-12	Up	3.58701	1.07907e-14	6.97028e-13	Up	PIN likes 1	protein_coding
Os01g0823300	157.445	162.339	69.6504	73.112	1.16635	0.00554338	0.0284218	Up	1.17388	0.00522917	0.0222712	Up	RPS26	protein_coding
Os01g0954000	102.303	205.07	18.1692	58.9296	1.81453	2.18032e-05	0.000256719	Up	2.49005	1.89515e-08	3.65166e-07	Up	-	protein_coding
Os11g0126900	71.094	96.0989	0.78133	1.06866	6.49984	8.45639e-32	5.97533e-29	Up	6.4974	3.42354e-31	3.31716e-28	Up	NAC DOMAIN-CONTAINING PROTEIN 122	protein_coding
Os01g0656600	43.7176	45.2135	18.0264	18.2132	1.32726	0.00168991	0.0106068	Up	1.27532	0.00247721	0.0119119	Up	-	protein_coding
Os07g0617000	62.5469	98.4514	11.3684	13.7997	2.84996	1.73635e-10	6.38978e-09	Up	2.4568	2.41835e-08	4.55308e-07	Up	ETHYLENE RESPONSE FACTOR 65	protein_coding
Os02g0621300	36.3485	64.6145	2.60391	11.8242	2.46545	1.84595e-08	4.55984e-07	Up	3.79907	1.00238e-15	7.66042e-14	Up	ECERIFERUM 1, Glossy1-homologous gene 4	protein_coding
Os03g0859600	73.8676	117.817	23.2785	45.7663	1.3797	0.00107394	0.00727637	Up	1.66304	0.000101558	0.00079655	Up	chaperonin 60 alpha subunit 2	protein_coding
Os03g0757000	69.5039	82.0098	24.7546	33.4323	1.31006	0.00190226	0.0117366	Up	1.48656	0.0004633	0.0029265	Up	-	protein_coding
Os03g0337900	47.0134	68.3283	13.7328	13.3449	2.37149	5.94263e-08	1.30258e-06	Up	1.77254	3.62377e-05	0.000319302	Up	-	protein_coding
Os06g0111500	81.8951	44.9081	8.64596	19.3843	1.22755	0.00371075	0.0204175	Up	3.24045	1.03079e-12	4.71589e-11	Up	6-phosphogluconate dehydrogenase 1, cytosolic 6PGDH	protein_coding
Os10g0558700	69.1119	38.7531	3.62398	1.73231	4.49646	1.32977e-19	2.08805e-17	Up	4.24952	7.24428e-19	1.01308e-16	Up	-	protein_coding
Os02g0580900	21.1977	67.2474	6.65145	17.665	1.94405	5.82915e-06	7.94511e-05	Up	1.66912	0.000112133	0.000867211	Up	nitrate transporter 1.3A	protein_coding
Os05g0136900	17.7854	103.008	7.403	42.0362	1.30861	0.00183174	0.0113694	Up	1.26142	0.0035685	0.0162302	Up	ACYLTRANSFERASE 3	protein_coding
Os10g0558750	93.5397	89.6514	9.6724	5.60878	4.01279	4.01116e-17	4.36047e-15	Up	3.2703	7.69921e-13	3.57671e-11	Up	-	protein_coding
Os06g0223700	17.8091	223.703	4.61444	101.227	1.15958	0.00556014	0.0284806	Up	1.94387	3.15098e-05	0.000281947	Up	-	protein_coding
Os01g0110400	64.4005	60.7375	28.9142	23.3265	1.39608	0.00100012	0.00684534	Up	1.15253	0.00608716	0.0252322	Up	-	protein_coding
Os03g0139200	27.3211	34.6869	10.979	14.3622	1.28762	0.00227668	0.013618	Up	1.31245	0.00189584	0.00957983	Up	-	protein_coding
Os04g0688500	91.6138	95.0328	0.977631	1.48059	6.01429	1.35377e-28	6.26724e-26	Up	6.54023	1.07695e-31	1.2174e-28	Up	class III peroxidase 62	protein_coding
Os03g0818400	131.471	70.7105	43.2861	29.8975	1.25733	0.00305293	0.0173594	Up	1.59996	0.000165059	0.0012054	Up	-	protein_coding
Os08g0150700	43.4097	161.558	20.5187	18.5849	3.13501	3.81079e-12	1.90546e-10	Up	1.07821	0.0109847	0.0409866	Up	F-box protein 407	protein_coding
Os03g0739700	128.065	47.3711	10.6218	11.7131	2.03096	3.61601e-06	5.24262e-05	Up	3.58847	7.51094e-15	4.95795e-13	Up	-	protein_coding
Os02g0103700	126.191	100.974	35.5673	26.9329	1.92186	8.88628e-06	0.000115716	Up	1.82411	2.05093e-05	0.000192067	Up	-	protein_coding
Os05g0524400	42.3959	45.3444	19.8676	17.258	1.40912	0.00088496	0.00613531	Up	1.09074	0.00944726	0.0361094	Up	phosphofructokinase 5	protein_coding
Os04g0618200	52.2436	49.7997	15.1138	16.2681	1.62951	0.00013423	0.00123856	Up	1.78651	3.02685e-05	0.000273268	Up	UEL-2	protein_coding
Os05g0444200	60.2487	73.5878	8.27033	6.48221	3.51964	2.89494e-14	2.07285e-12	Up	2.86167	1.71012e-10	5.09283e-09	Up	-	protein_coding
Os01g0623200	39.5876	66.9883	2.23454	0.776157	6.44087	1.62172e-31	1.08862e-28	Up	4.14258	9.17163e-18	1.01562e-15	Up	-	protein_coding
Os05g0421600	78.6911	151.839	27.6429	65.5349	1.22774	0.00352056	0.0195069	Up	1.50637	0.000428744	0.00273112	Up	NAC DOMAIN-CONTAINING PROTEIN 88	protein_coding
Os01g0667200	57.3464	77.8788	28.0309	14.1702	2.47358	2.01513e-08	4.91894e-07	Up	1.02992	0.0142613	0.0499559	Up	GLYOXALASE II-1	protein_coding
Os10g0345100	47.8689	64.1485	8.40719	16.4948	1.97479	4.63572e-06	6.52721e-05	Up	2.50623	1.44491e-08	2.86553e-07	Up	-	protein_coding
Os05g0130300	126.479	132.847	1.32788	28.0232	2.26036	2.24651e-07	4.35218e-06	Up	6.56258	3.10874e-31	3.24385e-28	Up	-	protein_coding
Os02g0275200	57.6345	39.5497	18.5744	4.81004	3.05419	2.47443e-11	1.04631e-09	Up	1.6308	0.000125471	0.000945563	Up	-	protein_coding
Os01g0550100	48.6323	50.8364	20.7912	21.4215	1.26229	0.0028214	0.0162133	Up	1.22314	0.00373694	0.0168916	Up	-	protein_coding
Os01g0645900	26.223	98.4316	8.31802	25.0757	1.98828	3.75981e-06	5.41602e-05	Up	1.65339	0.000137454	0.00102607	Up	SULPHATE TRANSPORTER 5;1	protein_coding
Os02g0483500	33.0499	86.7098	3.84607	26.6749	1.7162	5.63644e-05	0.000587288	Up	3.09923	2.0164e-11	7.16034e-10	Up	malonyltransferase 2, flavonol 3-O-glucoside malonyltransferase	protein_coding
Os02g0753800	69.5419	104.165	9.46182	24.8062	2.08547	1.46122e-06	2.36499e-05	Up	2.8743	1.78734e-10	5.2995e-09	Up	ANNEXIN 2	protein_coding
Os03g0270000	58.0874	132.307	18.682	15.1324	3.14322	3.95578e-12	1.97062e-10	Up	1.63361	0.000139867	0.00103962	Up	-	protein_coding
Os04g0430600	72.3419	72.6894	15.2866	16.8992	2.12007	1.09071e-06	1.82131e-05	Up	2.23955	2.83413e-07	4.1911e-06	Up	-	protein_coding
Os05g0542500	40.6273	152.227	0.0963979	0.44301	8.42008	5.12025e-41	1.05757e-37	Up	8.63806	1.15451e-32	1.56609e-29	Up	LATE EMBRYOGENESIS ABUNDANT 3-1	protein_coding
Os03g0254800	48.948	56.8237	23.6192	26.5196	1.11495	0.00806326	0.0381846	Up	1.04851	0.012597	0.0455717	Up	chorismate synthase	protein_coding
Os01g0826000	149.402	290.216	36.9833	78.6861	1.89836	9.77224e-06	0.000126212	Up	2.01116	3.83436e-06	4.32541e-05	Up	antioxidant	protein_coding
Os04g0227500	92.53	62.23	43.8088	26.2378	1.26139	0.00298821	0.0170462	Up	1.07595	0.0103478	0.0389588	Up	-	protein_coding
Os12g0610600	78.8041	46.7894	21.1918	13.2934	1.8307	2.40053e-05	0.000279759	Up	1.89189	1.04755e-05	0.00010645	Up	NAC DOMAIN-CONTAINING PROTEIN 60	protein_coding
Os08g0111200	24.1958	39.1288	4.82906	9.47247	2.06178	1.89706e-06	2.98232e-05	Up	2.32177	1.28665e-07	2.06062e-06	Up	-	protein_coding
Os11g0621000	44.8384	65.1483	5.66944	14.1701	2.21619	3.60099e-07	6.60001e-06	Up	2.97999	4.86095e-11	1.59658e-09	Up	-	protein_coding
Os02g0173200	88.9407	79.7359	20.0176	18.6824	2.10879	1.26977e-06	2.08786e-05	Up	2.14859	7.51066e-07	9.96712e-06	Up	VQ motif-containing protein 5	protein_coding
Os04g0531900	42.3249	113.541	11.8944	20.6612	2.47353	1.75688e-08	4.35587e-07	Up	1.82811	2.53935e-05	0.000233139	Up	-	protein_coding
Os02g0592400	135.533	142.772	33.5296	50.1218	1.52563	0.000337158	0.00273258	Up	2.01215	3.35373e-06	3.8391e-05	Up	Hypoxia-Induced Gene Domain 4, Hypoxia-Induced Gene Domain Protein 4	protein_coding
Os06g0166400	59.8138	129.312	28.1501	23.6237	2.46781	1.93811e-08	4.75253e-07	Up	1.08451	0.0102237	0.038577	Up	ETHYLENE RESPONSE FACTOR 7	protein_coding
Os12g0147800	75.7132	122.226	10.1253	35.5455	1.79723	2.73752e-05	0.000314528	Up	2.89907	1.49391e-10	4.4983e-09	Up	PHYTOSULFOKINE 3	protein_coding
Os02g0191300	63.4224	58.4193	5.85901	4.32446	3.77008	1.55193e-15	1.35236e-13	Up	3.43273	1.05249e-13	5.58787e-12	Up	amino acid transporter-like 6	protein_coding
Os05g0576600	65.6877	128.116	23.8136	45.9061	1.49618	0.000421385	0.0033045	Up	1.4609	0.000625956	0.00375629	Up	-	protein_coding
Os04g0482300	8.86646	138.757	0.237306	8.54283	4.03654	1.14609e-17	1.37382e-15	Up	5.19489	7.7073e-17	7.10551e-15	Up	-	protein_coding
Os07g0693500	27.5416	17.5277	8.95753	7.47617	1.24468	0.00341235	0.0190133	Up	1.6176	0.00014642	0.00108475	Up	AMPD	protein_coding
Os01g0821700	53.4782	52.974	24.038	22.445	1.25435	0.00306443	0.0174052	Up	1.15084	0.00624999	0.025785	Up	-	protein_coding
Os09g0472700	148.542	190.963	1.71633	5.14888	5.22516	2.74205e-24	7.7502e-22	Up	6.42389	5.43237e-30	4.33471e-27	Up	-	protein_coding
Os12g0632800	31.8378	33.1943	13.9993	9.24142	1.86006	1.65753e-05	0.000201751	Up	1.18259	0.00507943	0.0217255	Up	receptor-like protein kinase HAIKU2	protein_coding
Os02g0787300	56.9931	29.1167	20.8825	12.5977	1.22406	0.00405813	0.0220087	Up	1.44569	0.000641446	0.0038306	Up	SMALL GRAIN 1	protein_coding
Os01g0191100	123.784	113.858	52.2721	37.5222	1.61677	0.000158478	0.00143566	Up	1.24091	0.00325446	0.0150851	Up	-	protein_coding
Os02g0717500	44.1767	62.169	15.2542	16.6688	1.9144	9.13116e-06	0.000118445	Up	1.53117	0.000335668	0.00221089	Up	-	protein_coding
Os03g0693400	87.8491	131	27.586	43.8146	1.59551	0.00018076	0.00160662	Up	1.66813	0.00010188	0.000797921	Up	-	protein_coding
novel.709	148.918	130.067	11.9176	16.8905	2.95979	6.50946e-11	2.61264e-09	Up	3.63962	7.01167e-15	4.66242e-13	Up	-	-
Os02g0244700	25.7845	18.2581	7.70735	4.43655	2.05618	2.57147e-06	3.89653e-05	Up	1.73932	4.79816e-05	0.000411033	Up	PEP carboxylase 1, Phosphoenolpyruvate carboxylase 1, PEPCase 1	protein_coding
Os05g0112800	18.5522	178.887	5.61326	27.6191	2.71061	8.966e-10	2.8763e-08	Up	1.72081	0.000149868	0.00110547	Up	-	protein_coding
Os01g0100700	109.07	68.6475	35.9779	30.5726	1.18239	0.00540715	0.0277871	Up	1.59722	0.000175045	0.00126572	Up	-	protein_coding
Os11g0592000	156.953	118.69	5.2976	4.37465	4.77412	4.1291e-21	7.75318e-19	Up	4.88376	2.30379e-22	5.29676e-20	Up	PATHOGENESIS-RELATED GENE 4C	protein_coding
Os02g0574500	28.1691	66.2581	10.5321	27.3575	1.29167	0.00218078	0.0131292	Up	1.41633	0.00096096	0.00539322	Up	-	protein_coding
Os02g0651900	33.5786	134.12	16.198	54.0128	1.32768	0.00163429	0.0103374	Up	1.04875	0.0142781	0.0499954	Up	-	protein_coding
Os05g0556900	110.624	102.098	44.9852	39.6688	1.37929	0.00118082	0.00788516	Up	1.29531	0.00218713	0.0108497	Up	-	protein_coding
Os08g0395700	104.081	23.3317	14.5929	5.47046	2.10705	2.82869e-06	4.21962e-05	Up	2.8313	2.10136e-10	6.17658e-09	Up	-	protein_coding
Os02g0162600	44.0503	156.931	10.8895	35.0153	2.17944	5.03402e-07	9.04137e-06	Up	2.0128	5.36405e-06	5.85621e-05	Up	-	protein_coding
Os08g0207500	47.5155	59.3987	11.3932	4.10337	3.86968	3.74322e-16	3.50206e-14	Up	2.05719	2.15575e-06	2.581e-05	Up	ZINC TRANSPORTER 4	protein_coding
Os02g0177600	20.0003	62.9302	4.84669	21.3744	1.57335	0.000213562	0.00185698	Up	2.04154	3.83171e-06	4.32423e-05	Up	4-COUMARATE:COENZYME A LIGASE 3	protein_coding
Os01g0114100	33.1626	41.589	10.1084	10.4775	2.00419	3.77536e-06	5.43551e-05	Up	1.71105	6.82546e-05	0.000563183	Up	RECEPTOR-LIKE CYTOPLASMIC KINASE 5	protein_coding
Os06g0210500	62.2339	42.288	28.6776	17.7026	1.27167	0.00285625	0.0164015	Up	1.115	0.00804813	0.0315985	Up	PHOSPHATE TRANSPORTER 18	protein_coding
Os01g0609300	28.5812	12.0595	5.06691	2.39214	2.34853	1.57082e-07	3.13825e-06	Up	2.49286	1.46933e-08	2.90334e-07	Up	PLEIOTROPIC DRUG RESISTANCE 9	protein_coding
Os04g0508800	28.9444	32.985	8.38341	11.2236	1.57067	0.000235374	0.00201724	Up	1.78471	3.31709e-05	0.000295736	Up	RING finger protein	protein_coding
Os09g0287000	5.29891	146.432	0.444458	54.0004	1.45472	0.000564258	0.00421209	Up	3.55454	5.59044e-09	1.20277e-07	Up	SUBMERGENCE 1B	protein_coding
Os04g0674400	56.5392	60.3751	18.4773	18.4598	1.7249	6.04721e-05	0.000621883	Up	1.61059	0.000167848	0.00122116	Up	-	protein_coding
Os03g0622500	14.6293	18.5792	5.64813	7.96192	1.23797	0.0034159	0.0190291	Up	1.37013	0.0012583	0.00681255	Up	-	protein_coding
Os01g0187900	54.1621	59.5164	10.2646	24.2771	1.30915	0.00198204	0.0121617	Up	2.39641	5.79208e-08	1.00408e-06	Up	-	protein_coding
Os09g0380000	24.1244	41.1123	7.01883	14.8126	1.4882	0.000459921	0.00356711	Up	1.77814	3.8949e-05	0.000340756	Up	-	protein_coding
Os08g0384500	32.6792	29.0544	9.04582	11.6188	1.33772	0.00163893	0.0103595	Up	1.85009	1.7383e-05	0.000165882	Up	PLEIOTROPIC DRUG RESISTANCE 17	protein_coding
Os07g0192000	56.7994	49.0043	5.13105	5.24462	3.23852	2.11841e-12	1.11751e-10	Up	3.46489	8.09955e-14	4.40362e-12	Up	-	protein_coding
Os03g0693000	37.9248	36.1586	13.3648	14.5305	1.33068	0.00176026	0.0109918	Up	1.50183	0.000422043	0.00269349	Up	-	protein_coding
Os07g0695800	24.622	18.0438	9.12785	5.55776	1.71418	7.15836e-05	0.000724224	Up	1.42877	0.000766048	0.00448197	Up	-	protein_coding
Os08g0112500	20.7135	26.6622	9.3551	11.7501	1.1976	0.004602	0.0243197	Up	1.14392	0.00685654	0.0279726	Up	CDK-LIKE 10, cyclin-dependent kinase-like 10	protein_coding
Os04g0556400	51.7089	26.1244	0.526299	0.547083	5.58474	3.51809e-24	9.82173e-22	Up	6.60813	5.43908e-32	7.02677e-29	Up	-	protein_coding
Os10g0535800	75.9942	108.421	13.2013	9.70408	3.49646	5.49873e-14	3.76649e-12	Up	2.52193	1.41816e-08	2.82073e-07	Up	-	protein_coding
Os12g0123700	37.8661	57.2418	2.65612	6.6119	3.12879	6.06203e-12	2.88284e-10	Up	3.82908	1.1143e-15	8.43235e-14	Up	NAC DOMAIN-CONTAINING PROTEIN 131	protein_coding
Os06g0697600	57.423	41.9491	1.5603	1.60591	4.71918	1.48434e-20	2.62211e-18	Up	5.19581	4.37848e-24	1.3347e-21	Up	-	protein_coding
Os07g0274700	141.988	197.806	11.9522	28.5307	2.8085	3.93189e-10	1.35353e-08	Up	3.56634	3.20295e-14	1.89729e-12	Up	-	protein_coding
Os11g0183900	50.572	39.8771	9.19685	8.87574	2.18272	6.59229e-07	1.15617e-05	Up	2.456	2.6129e-08	4.90914e-07	Up	aspartic protease 2	protein_coding
Os12g0235800	44.6956	39.2967	19.7747	12.6712	1.64816	0.000126871	0.00117794	Up	1.17367	0.00541667	0.0228261	Up	ARGININOSUCCINATE SYNTHASE	protein_coding
Os07g0175600	95.5183	115.642	5.4838	6.7789	4.10631	1.69293e-17	1.9426e-15	Up	4.11795	1.56587e-17	1.65299e-15	Up	GPI-anchored non-specific lipid transfer protein 18, type G nsLTP 18, type G non-specific lipid transfer protein 18	protein_coding
Os02g0614200	109.812	79.5794	38.3307	27.9753	1.52355	0.000389521	0.00309622	Up	1.51561	0.00037085	0.00241506	Up	-	protein_coding
Os11g0108932	38.7242	22.4746	13.0282	2.78738	3.02553	5.42124e-11	2.19226e-09	Up	1.56875	0.000226933	0.00158188	Up	F-box protein 563	protein_coding
novel.1479	71.8952	44.6542	1.59998	2.5556	4.14001	3.10105e-17	3.44076e-15	Up	5.48327	7.85741e-26	3.05904e-23	Up	-	-
Os01g0874700	34.1956	34.4737	6.6604	5.25547	2.7285	1.17169e-09	3.6668e-08	Up	2.35699	8.67883e-08	1.45254e-06	Up	-	protein_coding
Os11g0618700	33.9402	18.2636	6.75612	8.12603	1.18373	0.00544877	0.0279688	Up	2.32568	1.06584e-07	1.74509e-06	Up	-	protein_coding
Os03g0152400	31.9832	42.1641	13.5921	18.2372	1.2246	0.00381562	0.0209046	Up	1.23168	0.00365666	0.0165729	Up	acyl-CoA synthetase 1	protein_coding
Os05g0159200	33.712	49.8149	14.9513	17.0153	1.56514	0.000243769	0.00207265	Up	1.17013	0.00571334	0.0239276	Up	GDSL ESTERASE/LIPASE PROTEIN 61	protein_coding
Os11g0490900	75.2464	65.8255	9.90106	11.4958	2.53249	1.30167e-08	3.32867e-07	Up	2.92258	9.40373e-11	2.93921e-09	Up	WRKY GENE 72	protein_coding
Os04g0670200	42.641	36.6961	14.1392	17.485	1.08497	0.0103445	0.0466744	Up	1.58963	0.000201168	0.00141931	Up	-	protein_coding
Os04g0631100	40.6315	40.7477	5.71256	18.5766	1.1487	0.00664848	0.0330345	Up	2.82693	3.5773e-10	9.85376e-09	Up	-	protein_coding
Os02g0797200	144.738	183.829	29.5918	75.8304	1.29297	0.00229904	0.0137334	Up	2.28694	2.11357e-07	3.22504e-06	Up	RPL39A	protein_coding
Os11g0256900	95.6138	21.0934	8.99808	6.35786	1.7449	9.30461e-05	0.000903247	Up	3.40615	1.23446e-13	6.51574e-12	Up	-	protein_coding
Os02g0775300	78.094	81.816	19.9097	35.8001	1.20787	0.00435559	0.023168	Up	1.96868	5.6843e-06	6.11722e-05	Up	-	protein_coding
Os05g0149300	82.425	51.9962	31.7948	17.6136	1.57695	0.000265334	0.00223128	Up	1.37146	0.00119433	0.00652348	Up	-	protein_coding
Os06g0617800	30.4926	23.1056	12.3284	5.8481	1.9973	5.07271e-06	7.07561e-05	Up	1.30365	0.00206653	0.010346	Up	-	protein_coding
Os01g0504500	15.7882	12.6581	4.09374	4.27701	1.58069	0.000235143	0.00201591	Up	1.94436	7.02049e-06	7.41978e-05	Up	-	protein_coding
Os04g0603400	68.9873	101.781	22.4159	28.8508	1.83411	2.08933e-05	0.00024703	Up	1.61882	0.000165929	0.00121077	Up	-	protein_coding
Os10g0524300	183.738	115.605	32.0037	6.15005	4.24483	1.29595e-17	1.53971e-15	Up	2.51822	1.17214e-08	2.38204e-07	Up	-	protein_coding
Os01g0174900	80.2733	69.6208	35.8016	27.3166	1.36511	0.00137757	0.00896487	Up	1.16208	0.0059243	0.0246626	Up	GLUTAREDOXIN 1	protein_coding
Os04g0497200	34.8165	36.6062	4.36587	6.32452	2.54805	1.00038e-08	2.62573e-07	Up	2.99191	4.42833e-11	1.47593e-09	Up	endo-1,4-&beta;-glucanase 3, endo-1,4-beta-glucanase 3	protein_coding
Os06g0215900	41.4165	87.7562	3.23694	11.5341	2.94258	6.76129e-11	2.69758e-09	Up	3.6727	1.65808e-14	1.03411e-12	Up	12-OXOPHYTODIENOATE REDUCTASE 4	protein_coding
Os09g0545300	176.272	29.1764	46.1264	4.39073	2.74469	1.50374e-08	3.80555e-07	Up	1.93127	6.99099e-06	7.39149e-05	Up	SMALL AUXIN-UP RNA 39	protein_coding
Os09g0530300	19.213	59.3658	8.75111	24.4346	1.2962	0.00214497	0.0129426	Up	1.13155	0.00851891	0.0330546	Up	-	protein_coding
Os09g0128400	21.7831	40.4371	6.15018	13.9188	1.55406	0.000265792	0.00223444	Up	1.82136	2.84935e-05	0.000259318	Up	-	protein_coding
Os06g0574200	29.6649	19.824	10.243	5.74493	1.80203	3.49199e-05	0.000388898	Up	1.53125	0.000323679	0.00214129	Up	RECEPTOR-LIKE CYTOPLASMIC KINASE 207	protein_coding
Os09g0568400	119.797	121.659	38.3864	34.609	1.82887	2.41444e-05	0.000280555	Up	1.63898	0.000130041	0.000975668	Up	Ubiquitin, ubiquitin fused to CEP52 gene-2	protein_coding
Os02g0114200	54.7041	32.4215	6.17147	10.4319	1.65116	0.000137734	0.00126915	Up	3.14449	5.48327e-12	2.15284e-10	Up	TYPE III CARBOXYPEPTIDASE	protein_coding
Os01g0876400	21.3104	25.0687	8.89418	10.5916	1.25841	0.00303259	0.0172664	Up	1.25775	0.00305606	0.0143221	Up	-	protein_coding
Os03g0568500	91.5688	70.5695	43.9409	23.9978	1.5714	0.000266937	0.00224335	Up	1.0565	0.0120988	0.044477	Up	-	protein_coding
Os08g0120600	38.6181	69.53	11.4605	10.7046	2.71442	1.22661e-09	3.82972e-08	Up	1.74953	5.27287e-05	0.000446762	Up	-	protein_coding
Os08g0485400	20.0911	54.772	4.11704	5.21608	3.40714	1.44505e-13	9.3722e-12	Up	2.28335	3.24362e-07	4.75639e-06	Up	-	protein_coding
Os04g0316200	67.3617	81.2651	4.91799	0.745098	6.77127	8.80359e-31	5.49733e-28	Up	3.7715	2.25227e-15	1.62511e-13	Up	-	protein_coding
Os01g0135700	70.1563	93.7153	20.0625	19.6322	2.27019	2.42511e-07	4.64455e-06	Up	1.80303	3.02958e-05	0.000273268	Up	CALMODULIN-LIKE PROTEIN 16	protein_coding
Os04g0460300	37.1877	58.0173	0.541867	0.272368	7.72736	4.16408e-35	4.65874e-32	Up	6.08817	2.12554e-27	1.20137e-24	Up	amino acid transporter-like 13	protein_coding
Os06g0589600	83.27	68.8917	20.2563	16.9952	2.0343	3.32123e-06	4.87047e-05	Up	2.03638	2.815e-06	3.27632e-05	Up	-	protein_coding
Os09g0431200	12.789	31.3783	5.34149	5.1713	2.61626	3.91883e-09	1.1206e-07	Up	1.25661	0.00340299	0.0156109	Up	Glutamate receptor homolog 1.1, GLUTAMATE RECEPTOR-LIKE 1.2	protein_coding
Os02g0520750	28.5068	47.3005	13.2107	20.5348	1.21925	0.00399555	0.0217087	Up	1.10671	0.00916519	0.0351799	Up	-	protein_coding
Os02g0618250	106.021	82.3243	49.3707	31.9807	1.37943	0.00127393	0.00841483	Up	1.09981	0.00905649	0.0347971	Up	-	protein_coding
Os07g0129200	98.2855	52.0541	28.4463	2.34525	4.48282	3.15961e-18	4.07879e-16	Up	1.78583	3.20349e-05	0.000286267	Up	PATHOGENESIS-RELATED GENE 1A	protein_coding
Os07g0584100	45.2625	46.9007	20.902	8.94369	2.40559	6.13191e-08	1.33969e-06	Up	1.11185	0.0084555	0.0328407	Up	WITH NO LYSINE KINASE 5	protein_coding
Os04g0430700	23.8101	37.234	4.1384	1.8414	4.35109	7.43904e-19	1.05686e-16	Up	2.52101	1.73725e-08	3.37376e-07	Up	Subtilisin 41, SUBTILISIN 41	protein_coding
Os12g0571200	105.668	94.1311	43.8477	27.779	1.77587	4.19566e-05	0.000457953	Up	1.26612	0.00281615	0.01335	Up	TIM9	protein_coding
Os01g0850100	38.7325	32.0428	12.6271	12.8651	1.3319	0.00184138	0.0114134	Up	1.61408	0.000165207	0.00120615	Up	ERH1	protein_coding
Os06g0602500	20.3821	31.64	6.36927	5.70886	2.48552	2.05973e-08	5.02016e-07	Up	1.67506	0.000102835	0.000804239	Up	-	protein_coding
Os02g0600400	36.728	27.304	12.8027	8.93808	1.6263	0.000164633	0.00148291	Up	1.51754	0.000373326	0.00242537	Up	d-glucose 6-phosphate dehydrogenase 1	protein_coding
Os01g0760600	21.0315	51.5334	9.83769	11.1155	2.22816	3.51446e-07	6.46347e-06	Up	1.09323	0.0103407	0.0389427	Up	-	protein_coding
Os04g0652700	52.192	61.2068	14.9193	21.9503	1.49481	0.00047079	0.00363283	Up	1.80359	3.10659e-05	0.000278066	Up	-	protein_coding
Os09g0380050	183.949	133.74	35.082	40.9696	1.722	7.234e-05	0.00073105	Up	2.38732	6.1651e-08	1.0623e-06	Up	-	protein_coding
Os01g0649200	106.944	120.003	48.6558	42.9707	1.49697	0.000482255	0.00370502	Up	1.13332	0.00749839	0.0297871	Up	GDSL ESTERASE/LIPASE PROTEIN 18	protein_coding
Os08g0490100	48.2274	49.8738	19.704	17.9312	1.49114	0.000509617	0.00387092	Up	1.28848	0.00240389	0.0117231	Up	DNA BINDING WITH ONE FINGER 24	protein_coding
Os01g0180800	17.0903	21.331	6.35415	10.2295	1.07568	0.0110006	0.0490007	Up	1.42445	0.000880259	0.0050024	Up	-	protein_coding
Os06g0681200	34.925	114.386	1.63479	2.26682	5.66818	9.43979e-27	3.56997e-24	Up	4.40913	1.24857e-17	1.34955e-15	Up	EARLY NODULIN LIKE PROTEIN 18	protein_coding
Os04g0511200	62.6334	90.6977	1.0696	0.204812	8.75288	1.32999e-36	1.98398e-33	Up	5.86034	5.56403e-26	2.35863e-23	Up	EF-hand, abscisic acid responsive 27-kDa protein	protein_coding
Os02g0194100	26.6462	35.9184	11.3904	14.0505	1.3695	0.00128917	0.00849879	Up	1.2232	0.00410289	0.0183108	Up	-	protein_coding
Os11g0684000	61.9367	41.3818	3.15844	4.28396	3.28591	2.44558e-12	1.2726e-10	Up	4.28873	1.78335e-18	2.28219e-16	Up	JA-regulated myb transcription factor	protein_coding
Os01g0250600	73.2061	56.8453	26.5749	26.0118	1.14326	0.00720117	0.0349996	Up	1.45899	0.000623097	0.00374245	Up	-	protein_coding
Os05g0104800	61.0349	44.0631	23.6677	20.6555	1.10843	0.00932573	0.0428629	Up	1.36383	0.00134916	0.00725954	Up	EUKARYOTIC INITIATION FACTOR 3F	protein_coding
Os03g0743500	24.2296	32.2643	10.2268	7.54182	2.11207	1.39264e-06	2.26766e-05	Up	1.24151	0.00355231	0.0161667	Up	CALMODULIN-LIKE PROTEIN 4	protein_coding
Os01g0124100	67.3329	96.8827	1.78554	1.74751	5.80156	1.80772e-26	6.55933e-24	Up	5.22841	6.71627e-23	1.76768e-20	Up	BOWMAN-BIRK INHIBITOR 3-2	protein_coding
Os02g0673500	17.1155	27.8517	4.20814	10.7554	1.38811	0.00110287	0.00744237	Up	2.02075	4.35252e-06	4.86342e-05	Up	-	protein_coding
Os05g0278500	18.5544	80.723	1.70508	2.50568	5.02248	4.01668e-23	9.62964e-21	Up	3.4378	1.86216e-12	8.10921e-11	Up	ACYLTRANSFERASE 5	protein_coding
Os07g0575600	12.8803	38.2023	5.89525	14.8276	1.38082	0.00114006	0.00766442	Up	1.1245	0.00928833	0.0355771	Up	-	protein_coding
Os01g0834500	80.9421	75.8031	28.4868	26.0128	1.5583	0.000292309	0.00242321	Up	1.50365	0.000443292	0.00281256	Up	-	protein_coding
Os04g0531400	19.5799	35.6554	7.13148	12.5196	1.52531	0.00035953	0.00289121	Up	1.45405	0.000753948	0.00442166	Up	Salt Intolerance 2	protein_coding
Os04g0493400	61.2047	71.0955	6.61801	2.94963	4.60333	6.74993e-20	1.09844e-17	Up	3.20529	3.85631e-12	1.56619e-10	Up	CHITINASE 4	protein_coding
Os01g0778800	25.7991	8.01591	9.21489	3.51456	1.2046	0.00584463	0.0296943	Up	1.48242	0.000496332	0.00311341	Up	-	protein_coding
Os07g0677100	40.1006	65.1886	13.9777	2.98643	4.46084	3.39354e-19	5.09051e-17	Up	1.51748	0.000427149	0.00272287	Up	PEROXIDASE 8.1	protein_coding
Os03g0858400	35.7662	25.3577	15.7273	11.5611	1.14849	0.00723322	0.0349996	Up	1.18248	0.00525157	0.0223071	Up	OsWD40-97	protein_coding
Os12g0548300	10.7817	9.24701	4.05923	3.68996	1.3407	0.00179827	0.0111953	Up	1.40638	0.000985374	0.00551427	Up	NUCLEOSIDE DIPHOSPHATE KINASE 2, Nucleoside diphosphate kinase 2, White stripe leaf 12	protein_coding
Os03g0300400	96.1079	56.0372	7.55654	5.5467	3.3502	1.52147e-12	8.18696e-11	Up	3.66483	7.5638e-15	4.98072e-13	Up	JASMONATE INDUCIBLE PATHOGENESIS-RELATED CLASS 10 PROTEIN	protein_coding
Os12g0611100	25.5214	13.2449	10.725	4.88281	1.45477	0.000825692	0.00586681	Up	1.24789	0.00320697	0.0149109	Up	RECEPTOR-LIKE CYTOPLASMIC KINASE 373	protein_coding
Os02g0759400	22.0447	48.8779	2.55518	16.3909	1.59167	0.000198183	0.00173227	Up	3.1043	4.45295e-11	1.48184e-09	Up	OsRING-1	protein_coding
Os05g0268500	24.6772	21.703	9.08149	6.31825	1.79542	3.75928e-05	0.000416249	Up	1.43925	0.000761103	0.00445592	Up	SERINE CARBOXYPEPTIDASE 27	protein_coding
Os12g0230600	31.0731	85.6164	3.56532	9.75868	3.14789	5.84891e-12	2.80445e-10	Up	3.11881	3.6853e-11	1.24356e-09	Up	-	protein_coding
Os09g0492700	28.954	21.8494	5.26287	4.35236	2.3425	1.52736e-07	3.05598e-06	Up	2.45656	3.0357e-08	5.5912e-07	Up	3-hydroxy-3-methylglutaryl coenzyme A reductase II, 3-hydroxy-3-methylglutaryl-CoA reductase 2	protein_coding
Os03g0818100	19.3056	42.6423	3.78196	7.75916	2.47337	2.43e-08	5.84137e-07	Up	2.34814	1.65331e-07	2.58675e-06	Up	-	protein_coding
Os12g0153200	69.9039	62.7397	15.9931	3.21182	4.29996	9.32388e-18	1.13283e-15	Up	2.12477	1.16928e-06	1.48444e-05	Up	-	protein_coding
Os05g0373900	21.8534	48.4605	1.2157	2.97252	4.04086	5.06987e-17	5.42355e-15	Up	4.16144	1.07529e-16	9.56477e-15	Up	-	protein_coding
Os01g0777200	39.7593	17.0604	12.1617	4.30766	2.0003	7.55605e-06	0.000100739	Up	1.70601	7.09252e-05	0.000582562	Up	-	protein_coding
Os01g0348900	155.612	34.3524	5.84447	0.826434	5.3732	2.01276e-19	3.08827e-17	Up	4.72969	2.4442e-21	4.80516e-19	Up	SALT PROTEIN	protein_coding
Os08g0475400	38.1568	33.6362	16.0346	15.8898	1.0973	0.010147	0.0459148	Up	1.24786	0.00339466	0.0155832	Up	-	protein_coding
Os03g0757900	38.6732	20.2254	6.17552	8.15029	1.32646	0.00211099	0.0128067	Up	2.64336	3.35996e-09	7.62171e-08	Up	UGD3	protein_coding
Os01g0326300	42.5102	63.4438	7.04261	14.5767	2.13693	1.11069e-06	1.85122e-05	Up	2.58995	9.74648e-09	2.01388e-07	Up	-	protein_coding
Os04g0679400	33.3727	35.2794	11.9765	7.35592	2.27674	2.88227e-07	5.4196e-06	Up	1.47549	0.000574721	0.0034916	Up	-	protein_coding
Os03g0817200	46.4956	41.1674	1.58322	2.00553	4.37149	3.17966e-18	4.08502e-16	Up	4.86952	2.06298e-21	4.17676e-19	Up	aromatic and neutral amino acid transporter 2	protein_coding
Os02g0313700	12.761	10.8638	5.87385	4.42145	1.31222	0.00220301	0.0132452	Up	1.1165	0.00856948	0.0332223	Up	-	protein_coding
Os03g0805400	33.3148	25.8381	8.52799	9.45209	1.46603	0.000689484	0.00501444	Up	1.96277	6.4314e-06	6.84788e-05	Up	-	protein_coding
Os05g0130100	29.8057	19.1956	7.40921	4.31795	2.16711	1.14114e-06	1.89725e-05	Up	2.00511	4.14274e-06	4.64805e-05	Up	-	protein_coding
Os04g0684900	66.3405	31.6026	7.467	6.08639	2.39078	1.36389e-07	2.7639e-06	Up	3.14767	6.33018e-12	2.46043e-10	Up	CCR4-associated factor 1B, carbon cataboliterepressor 4-associated factor 1B, CCR4-associated factor 1-5	protein_coding
Os05g0287800	41.67	25.616	18.9826	11.7848	1.1354	0.00825786	0.0389071	Up	1.13149	0.00750989	0.0298108	Up	-	protein_coding
Os04g0209300	10.1442	11.4703	3.54128	3.48535	1.73372	6.25631e-05	0.000640604	Up	1.51531	0.000431699	0.00274736	Up	MULTIDRUG RESISTANCE-ASSOCIATED PROTEIN 10	protein_coding
Os02g0232900	59.6149	33.9363	2.45281	2.92243	3.55058	1.77084e-13	1.12648e-11	Up	4.59765	4.04965e-20	6.67006e-18	Up	NOD26 LIKE INTRINSIC PROTEIN 1;1	protein_coding
Os01g0214500	89.7802	140.746	15.3755	12.4309	3.51517	7.94561e-14	5.33369e-12	Up	2.54213	1.60673e-08	3.14961e-07	Up	-	protein_coding
Os04g0614700	67.2994	47.1064	21.678	22.2006	1.10067	0.0102616	0.0463629	Up	1.63137	0.0001506	0.00110966	Up	-	protein_coding
Os04g0573900	17.4257	36.3427	7.03482	9.64335	1.92928	8.99723e-06	0.000117104	Up	1.30557	0.00248658	0.0119548	Up	P-450 704A3	protein_coding
Os03g0109500	88.2136	73.7151	33.1838	26.6093	1.48524	0.000593692	0.00440122	Up	1.40758	0.000998198	0.00558028	Up	-	protein_coding
Os07g0529000	9.8785	56.963	0.0882379	0.101377	9.09637	4.01855e-39	6.74389e-36	Up	6.75163	1.3849e-22	3.38489e-20	Up	isocitrate lyase, endosperm-specific gene 107	protein_coding
Os01g0837000	40.3004	16.2471	4.67523	3.53474	2.21491	1.04158e-06	1.75345e-05	Up	3.10412	1.11171e-11	4.10351e-10	Up	NPR1-like gene 4	protein_coding
Os02g0793300	19.553	20.0482	7.06132	4.00407	2.33873	1.64572e-07	3.27727e-06	Up	1.4664	0.000624661	0.00374935	Up	-	protein_coding
Os01g0369700	46.5507	80.2286	11.4343	12.9816	2.64249	3.92797e-09	1.12202e-07	Up	2.02206	4.58116e-06	5.09372e-05	Up	PHI GLUTATHIONE S-TRANSFERASE 5	protein_coding
Os04g0474900	30.1194	21.0317	12.9915	9.50533	1.16105	0.00692587	0.0342354	Up	1.21025	0.00437135	0.0190544	Up	BETA-GLUCOSIDASE 13	protein_coding
Os01g0615100	68.292	206.761	2.27785	1.45391	7.15139	1.56201e-32	1.23358e-29	Up	4.89467	2.36455e-19	3.52474e-17	Up	-	protein_coding
Os02g0182850	61.4252	124.47	26.171	34.9542	1.84749	2.02834e-05	0.000241307	Up	1.22783	0.00439146	0.0191329	Up	-	protein_coding
Os03g0255100	16.4033	20.1248	2.80156	1.56587	3.6975	1.17795e-14	8.93478e-13	Up	2.54613	1.45739e-08	2.88605e-07	Up	BETA-GALACTOSIDASE 8	protein_coding
Os06g0614300	23.9383	18.8286	11.4774	7.65458	1.31377	0.0023315	0.0138902	Up	1.05768	0.0124865	0.0455717	Up	-	protein_coding
Os04g0671200	13.1132	35.8497	3.89697	14.4081	1.33051	0.00173264	0.0108445	Up	1.74709	8.03947e-05	0.000646446	Up	POLYAMINE OXIDASE 4	protein_coding
Os08g0243600	44.8325	41.0505	17.4392	17.9006	1.21273	0.00455565	0.024108	Up	1.35926	0.00147432	0.00773215	Up	-	protein_coding
Os08g0516600	70.3829	48.1071	10.9228	20.5426	1.24292	0.00389305	0.0212767	Up	2.68436	2.53601e-09	5.88553e-08	Up	-	protein_coding
Os07g0613000	91.5551	58.2382	3.98045	8.60834	2.77236	1.63434e-09	4.99245e-08	Up	4.51796	1.40235e-19	2.16169e-17	Up	-	protein_coding
Os10g0392400	58.2747	58.2685	14.843	11.0884	2.4084	7.70764e-08	1.65699e-06	Up	1.9699	6.53613e-06	6.93761e-05	Up	TIFY GENE 11D	protein_coding
Os01g0305200	61.6867	97.928	18.8927	44.2203	1.16243	0.00620297	0.0311624	Up	1.70389	9.55501e-05	0.000753787	Up	-	protein_coding
Os01g0168200	34.6354	73.4185	15.3427	21.0172	1.81981	2.6639e-05	0.000306595	Up	1.17167	0.00652596	0.026777	Up	THIOREDOXIN H-TYPE 7	protein_coding
Os10g0516500	42.0038	24.058	15.4405	10.7635	1.17561	0.00636419	0.0318518	Up	1.44086	0.000742154	0.00436098	Up	-	protein_coding
Os11g0437600	43.9659	51.965	8.0198	0.460702	6.8131	2.59988e-29	1.34249e-26	Up	2.45127	4.10209e-08	7.36387e-07	Up	-	protein_coding
Os02g0241100	12.8052	30.4814	4.59872	4.58832	2.7467	1.09943e-09	3.45677e-08	Up	1.47424	0.00069663	0.00412385	Up	-	protein_coding
Os01g0776600	26.1176	21.113	8.33923	9.79238	1.12374	0.00884485	0.0409895	Up	1.64399	0.000139118	0.00103433	Up	PURPLE ACID PHOSPHATASE 10A	protein_coding
Os06g0207000	18.4819	20.9314	4.87964	4.01959	2.39534	7.97495e-08	1.70354e-06	Up	1.91806	1.16677e-05	0.000117152	Up	-	protein_coding
Os02g0158600	65.4566	38.8265	18.2552	16.5622	1.24436	0.00394085	0.0214723	Up	1.83915	2.19771e-05	0.000204542	Up	-	protein_coding
Os06g0586000	129.064	114.404	1.72897	1.27699	6.48304	3.77281e-27	1.5349e-24	Up	6.20803	1.23374e-27	7.12159e-25	Up	-	protein_coding
Os05g0555800	152.478	122.367	56.9663	45.6477	1.43779	0.000898365	0.00621541	Up	1.41745	0.000939633	0.00528995	Up	-	protein_coding
Os01g0290700	75.8905	56.0305	26.2015	14.8096	1.93455	1.25527e-05	0.000157797	Up	1.53129	0.000357764	0.00233826	Up	MULTIDRUG RESISTANCE 4	protein_coding
Os04g0206700	27.9855	29.9997	5.73352	9.49227	1.6753	0.000111529	0.00105893	Up	2.28374	2.79001e-07	4.12945e-06	Up	-	protein_coding
Os08g0357300	29.8677	13.1882	7.89702	4.84105	1.46082	0.000869286	0.00606895	Up	1.91614	9.86867e-06	0.000100653	Up	b-ZIP TRANSCRIPTION FACTOR 65	protein_coding
Os08g0499300	26.0484	9.74356	12.0807	4.53643	1.11797	0.010813	0.0483838	Up	1.10566	0.00896457	0.0345075	Up	WRKY GENE 30	protein_coding
Os06g0726100	44.9464	57.4714	0.578717	0.544004	6.72085	7.84502e-29	3.90086e-26	Up	6.26211	8.39793e-27	4.12289e-24	Up	CHITINASE 3	protein_coding
Os10g0370500	24.7362	38.8275	2.78013	1.32439	4.88469	3.39821e-21	6.47131e-19	Up	3.14901	1.7886e-11	6.37643e-10	Up	-	protein_coding
Os02g0770800	4.3725	26.5738	0.0403291	12.7652	1.0733	0.0108444	0.0484657	Up	6.67988	2.99193e-19	4.38763e-17	Up	OsNIA1, OsNia1	protein_coding
Os10g0155500	40.595	28.619	11.8873	11.1263	1.37818	0.00144675	0.00930014	Up	1.7688	4.52922e-05	0.00039046	Up	-	protein_coding
Os08g0118000	27.2135	26.463	7.3629	5.5885	2.25821	4.15417e-07	7.54183e-06	Up	1.8828	1.60534e-05	0.000154607	Up	AT-hook motif nuclear localized protein 1	protein_coding
Os10g0580900	32.217	34.8019	10.6507	14.4236	1.28604	0.0026672	0.0154181	Up	1.59377	0.000231142	0.00160811	Up	-	protein_coding
Os03g0835400	34.3767	38.4238	9.53099	7.28295	2.41412	6.98235e-08	1.51196e-06	Up	1.84754	2.33414e-05	0.000215906	Up	ETFA	protein_coding
Os12g0639600	21.8829	11.2806	5.09251	1.37388	3.0507	1.3165e-10	4.97178e-09	Up	2.10021	1.61252e-06	1.98019e-05	Up	-	protein_coding
Os07g0682700	19.9852	14.1842	5.0686	1.80305	2.9895	1.73719e-10	6.38978e-09	Up	1.97612	5.98079e-06	6.40327e-05	Up	-	protein_coding
Os11g0658800	19.4466	28.364	4.25543	10.8131	1.4066	0.00103483	0.00704337	Up	2.18857	9.69026e-07	1.25788e-05	Up	-	protein_coding
Os01g0128200	38.3597	44.48	4.19547	5.58708	3.00724	7.60937e-11	3.00469e-09	Up	3.1884	8.05396e-12	3.06888e-10	Up	-	protein_coding
Os05g0299500	33.1993	34.855	3.93486	3.57143	3.30059	2.18915e-12	1.15031e-10	Up	3.0727	3.2856e-11	1.12549e-09	Up	-	protein_coding
Os01g0708500	25.3416	18.6352	5.93193	3.60051	2.38623	1.38031e-07	2.79507e-06	Up	2.0917	1.91293e-06	2.3148e-05	Up	LONELY GUY LIKE PHOSPHORIBOHYDROLASE 1	protein_coding
Os01g0337900	21.4466	18.2542	8.97082	6.44166	1.51783	0.000494027	0.00378678	Up	1.25449	0.0032802	0.0151889	Up	-	protein_coding
Os08g0559600	18.0432	25.3637	7.81531	4.32203	2.56759	1.26378e-08	3.24105e-07	Up	1.20409	0.00506346	0.0216743	Up	dihydroxy-acid dehydratase	protein_coding
Os05g0550300	50.0556	108.794	5.60897	25.0985	2.13102	1.18512e-06	1.9643e-05	Up	3.15256	3.94611e-11	1.32826e-09	Up	non-specific lipid transfer protein 2.4, lipid transfer protein 2.4, type 2 non-specific lipid transfer protein 4	protein_coding
Os09g0475500	22.4235	18.2362	3.82409	4.57533	2.0097	5.60842e-06	7.67542e-05	Up	2.54826	1.35618e-08	2.71575e-07	Up	-	protein_coding
Os10g0134250	9.76704	14.2092	2.0803	3.7199	1.94856	8.62683e-06	0.000112775	Up	2.22753	6.20153e-07	8.45041e-06	Up	-	protein_coding
Os01g0257400	20.4954	16.462	7.29323	5.33226	1.64134	0.000180689	0.00160652	Up	1.48764	0.00053306	0.00326675	Up	ZINC FINGER CCCH DOMAIN-CONTAINING PROTEIN 5	protein_coding
Os01g0961000	51.2294	115.645	15.7882	12.5671	3.21627	4.09253e-12	2.02373e-10	Up	1.69475	0.000116234	0.000896628	Up	-	protein_coding
Os03g0841700	38.4952	20.8813	13.6285	7.08097	1.57509	0.000347586	0.00280356	Up	1.49508	0.000495696	0.00311014	Up	-	protein_coding
Os04g0534100	19.5839	24.1019	4.10567	3.69715	2.71913	2.34853e-09	6.97571e-08	Up	2.25047	4.50585e-07	6.36686e-06	Up	-	protein_coding
Os02g0166600	28.1064	32.19	13.534	9.63547	1.75523	5.9756e-05	0.000615447	Up	1.0514	0.013935	0.048952	Up	-	protein_coding
Os05g0176000	47.1439	26.8571	13.0029	7.46961	1.8609	3.08375e-05	0.000348346	Up	1.85511	1.99705e-05	0.000187539	Up	Nucleolar protein 1, Mediator 36_2	protein_coding
Os03g0571900	28.683	18.4129	5.24384	5.91313	1.65367	0.000166252	0.00149599	Up	2.44804	4.12429e-08	7.38074e-07	Up	phenolics efflux zero 1	protein_coding
Os03g0718800	29.5035	97.5251	2.47326	26.3318	1.90419	1.15973e-05	0.000147164	Up	3.56882	1.66938e-12	7.32851e-11	Up	-	protein_coding
Os06g0255100	25.9548	41.3871	7.19372	6.73439	2.63418	5.93933e-09	1.64749e-07	Up	1.84782	2.69054e-05	0.000246229	Up	-	protein_coding
Os02g0102400	15.0472	18.5536	7.20458	8.21699	1.19034	0.00547799	0.0281135	Up	1.05955	0.0131472	0.046798	Up	-	protein_coding
Os05g0318600	8.35597	9.48437	3.84211	4.41424	1.11872	0.00889562	0.0411963	Up	1.11794	0.00894408	0.0344433	Up	-	protein_coding
Os01g0944700	23.8038	56.262	1.00197	5.20769	3.44754	2.04578e-13	1.28645e-11	Up	4.56028	9.42037e-18	1.03892e-15	Up	beta-1, 3-glucanase, beta-1, 3-glucanase 4, endo-1, 3-beta-glucanase	protein_coding
Os06g0105400	18.2022	18.952	7.13511	6.65452	1.52508	0.000447719	0.00348892	Up	1.34807	0.00172101	0.00881293	Up	-	protein_coding
Os07g0635300	15.0166	30.8517	3.90749	10.6009	1.55644	0.000300748	0.00248168	Up	1.9386	1.49174e-05	0.000145004	Up	-	protein_coding
Os08g0320400	24.1872	29.3726	7.79384	7.26992	2.02937	4.48902e-06	6.36067e-05	Up	1.63065	0.000184744	0.00132877	Up	-	protein_coding
Os01g0178900	25.053	22.2268	8.89051	8.65912	1.37517	0.00154545	0.00986847	Up	1.49157	0.00055391	0.00338155	Up	-	protein_coding
Os04g0517100	35.6552	16.9468	1.84338	1.15521	3.88537	2.59735e-14	1.87477e-12	Up	4.26825	5.82691e-18	6.72698e-16	Up	Myb transcription factor 4, myb transcription factor 8, transcription factor MYB8	protein_coding
Os06g0661766	54.5492	35.4777	19.7788	14.9282	1.264	0.00368922	0.0203157	Up	1.46058	0.000672493	0.00399228	Up	-	protein_coding
Os09g0127300	23.3718	34.0685	1.03076	7.50023	2.19834	6.71104e-07	1.17415e-05	Up	4.49463	5.85549e-18	6.73134e-16	Up	-	protein_coding
Os01g0693300	15.4433	23.3763	5.6863	8.28666	1.5114	0.000466251	0.00360203	Up	1.43823	0.000926178	0.00522295	Up	-	protein_coding
Os02g0473200	12.4859	11.5738	5.36765	4.78898	1.28827	0.00287722	0.0165183	Up	1.21495	0.00457926	0.0198735	Up	aspartic protease 19	protein_coding
Os05g0539600	13.7939	9.57741	5.06686	3.97504	1.2838	0.00309433	0.0175472	Up	1.44184	0.000812346	0.00473244	Up	-	protein_coding
Os03g0569900	20.6414	14.3537	8.30478	6.50553	1.15688	0.00743692	0.0357739	Up	1.31054	0.00226405	0.011172	Up	-	protein_coding
Os05g0472400	29.0829	53.8285	2.85818	0.234556	7.8178	5.55917e-32	4.14637e-29	Up	3.34176	3.38737e-12	1.40734e-10	Up	zinc transporter 9, Zn transporter 9	protein_coding
Os07g0572000	26.0378	30.2174	11.9892	11.1984	1.44726	0.000829503	0.00588765	Up	1.11589	0.00928558	0.0355715	Up	OsWD40-144	protein_coding
Os07g0539700	21.103	10.1543	8.74421	4.73307	1.11633	0.0112094	0.049766	Up	1.26811	0.00294934	0.01388	Up	-	protein_coding
Os11g0112200	55.2813	29.6194	1.02503	0.24793	6.87613	2.52097e-25	7.96358e-23	Up	5.74207	2.23174e-25	8.07294e-23	Up	class III peroxidase 131	protein_coding
Os02g0209300	57.665	93.2788	11.9527	22.9708	2.03673	3.80764e-06	5.47612e-05	Up	2.26655	5.32711e-07	7.36619e-06	Up	-	protein_coding
Os03g0231600	27.927	23.8286	2.83419	3.37833	2.83227	1.05248e-09	3.31692e-08	Up	3.29619	2.21234e-12	9.48195e-11	Up	-	protein_coding
Os10g0560000	18.1819	37.4373	7.71544	13.6531	1.47051	0.000642295	0.00471209	Up	1.2335	0.00457106	0.0198484	Up	-	protein_coding
Os04g0634700	23.3065	22.9824	2.44254	2.44648	3.24526	6.61195e-12	3.12016e-10	Up	3.24978	4.52763e-12	1.82247e-10	Up	benzothiadiazole-inducible Diacylglycerol Kinase 1, BTH-inducible Diacylglycerol Kinase 1	protein_coding
Os09g0394300	25.8644	27.7254	4.02349	5.23897	2.41839	8.05274e-08	1.71879e-06	Up	2.68051	4.25354e-09	9.34401e-08	Up	glycoside hydrolase OsGH9B11	protein_coding
Os01g0284700	23.8913	39.8321	9.54086	8.99413	2.16174	1.0709e-06	1.79716e-05	Up	1.32115	0.00235885	0.0115766	Up	CYCLOPHILIN 20-3	protein_coding
Os04g0684100	19.1914	25.5655	2.49414	2.3763	3.44088	4.52663e-13	2.6772e-11	Up	2.93949	2.77555e-10	7.89314e-09	Up	-	protein_coding
Os06g0172800	16.2427	12.8649	5.1805	1.60244	3.01848	1.80388e-10	6.5989e-09	Up	1.64551	0.000147331	0.00108972	Up	-	protein_coding
Os08g0260600	38.4528	28.0506	17.717	8.62183	1.71677	0.00011075	0.00105229	Up	1.11503	0.0089959	0.0346036	Up	TETRASPANIN 11	protein_coding
Os08g0256000	22.3707	35.2969	9.19608	15.8762	1.16802	0.0063217	0.0316687	Up	1.27937	0.00323583	0.0150065	Up	-	protein_coding
novel.457	8.10264	8.27875	3.53282	3.51126	1.25264	0.0037619	0.0206735	Up	1.19457	0.00545273	0.0229602	Up	-	-
Os12g0236400	38.364	44.5035	2.87661	7.07262	2.66797	4.88549e-09	1.3765e-07	Up	3.73168	1.96105e-14	1.20643e-12	Up	ADENYLATE KINASE A	protein_coding
Os05g0421900	29.4195	34.0917	8.47091	10.5961	1.70092	0.000104103	0.000998671	Up	1.79286	4.47944e-05	0.000386537	Up	GIBBERELLIN 20-OXIDASE 4	protein_coding
Os11g0665600	51.0391	62.9828	23.7327	14.4291	2.1407	1.62237e-06	2.58683e-05	Up	1.10175	0.0100979	0.0381502	Up	-	protein_coding
Os03g0850400	15.8737	25.8259	3.21326	8.34336	1.64528	0.000151756	0.00138082	Up	2.30059	4.25106e-07	6.03829e-06	Up	-	protein_coding
Os11g0535600	19.1937	29.6015	7.83436	13.3811	1.1608	0.00678689	0.0336475	Up	1.28959	0.00305812	0.0143293	Up	-	protein_coding
Os11g0135900	12.9143	12.0979	4.08954	2.71419	2.17075	1.29911e-06	2.12828e-05	Up	1.65577	0.000142994	0.00106199	Up	ZINC-INDUCED FACILITATOR-LIKE 7	protein_coding
Os02g0513100	18.5201	43.8287	0	0.0452369	9.78102	4.34212e-35	4.66361e-32	Up	12.0317	9.65789e-29	6.23854e-26	Up	SWEET15	protein_coding
Os01g0566500	9.23037	46.1347	0.0688325	0.197706	7.84979	8.79602e-34	7.61878e-31	Up	6.98639	3.098e-21	5.96091e-19	Up	carotenoid cleavage dioxygenase 8a, CATOTENOID DIOXYGENASE 8a, D10like	protein_coding
Os10g0569600	72.758	281.596	17.0005	38.7769	2.87497	2.67128e-10	9.48765e-09	Up	2.09306	6.1541e-06	6.57067e-05	Up	-	protein_coding
Os02g0532300	23.6855	25.1332	1.60835	4.57945	2.47083	4.95747e-08	1.11072e-06	Up	3.87443	3.90942e-15	2.7126e-13	Up	-	protein_coding
Os01g0160800	15.1151	57.7784	3.44491	6.28607	3.21461	3.94195e-12	1.96738e-10	Up	2.12897	4.30485e-06	4.81611e-05	Up	-	protein_coding
Os03g0327600	18.5983	26.5899	4.3606	6.2524	2.10325	2.1135e-06	3.27653e-05	Up	2.08894	2.87736e-06	3.34603e-05	Up	R40C1	protein_coding
Os10g0361000	30.1886	99.3809	0.41056	0.0943393	9.90174	5.75893e-36	6.86349e-33	Up	6.16606	4.61995e-22	9.71622e-20	Up	-	protein_coding
Os04g0406600	23.3484	18.3617	10.8794	5.99463	1.62983	0.000216729	0.0018754	Up	1.09879	0.00994577	0.0376645	Up	-	protein_coding
Os05g0401000	22.6277	28.1102	10.7946	11.7246	1.27679	0.0030413	0.0173086	Up	1.06478	0.0132449	0.0470087	Up	GDSL ESTERASE/LIPASE PROTEIN 66	protein_coding
Os01g0174300	29.058	20.8713	10.799	8.47316	1.31563	0.00258897	0.0150777	Up	1.42497	0.000938386	0.00528402	Up	-	protein_coding
Os03g0825400	57.8678	57.1697	20.1678	23.6298	1.28983	0.00298034	0.0170121	Up	1.51754	0.000464327	0.00293184	Up	-	protein_coding
Os11g0454300	30.3789	105.054	1.12927	0.0998024	9.90062	5.87912e-36	6.86349e-33	Up	4.73503	2.78211e-17	2.83754e-15	Up	RESPONSIVE TO ABA GENE 16A	protein_coding
Os03g0179400	8.87018	40.389	1.7234	3.22241	3.66159	1.36186e-14	1.01859e-12	Up	2.35851	6.70098e-07	9.04465e-06	Up	RECEPTOR-LIKE CYTOPLASMIC KINASE 103	protein_coding
Os05g0543400	20.0148	27.2754	6.94571	10.2534	1.42669	0.000968883	0.00664848	Up	1.52361	0.000483457	0.00304108	Up	farnesyl diphosphate synthase 2	protein_coding
Os05g0468900	29.7809	41.5238	4.69224	11.6804	1.84485	2.50754e-05	0.000290717	Up	2.66177	8.08171e-09	1.69441e-07	Up	-	protein_coding
Os01g0389700	24.3874	58.1433	3.07175	21.9422	1.4212	0.000923765	0.00637144	Up	2.98329	7.00083e-10	1.81061e-08	Up	-	protein_coding
Os01g0511000	44.7502	9.22537	6.69349	3.04612	1.61249	0.000544296	0.00407327	Up	2.73753	1.24028e-09	3.0562e-08	Up	-	protein_coding
Os04g0103500	9.89259	19.8652	1.1823	3.97255	2.33692	1.6301e-07	3.24942e-06	Up	3.05942	1.81552e-10	5.37718e-09	Up	YK28	protein_coding
Os03g0322800	27.4377	21.4673	11.6281	9.49789	1.19161	0.00606504	0.0306129	Up	1.23553	0.00397339	0.0178179	Up	-	protein_coding
Os03g0718000	24.7307	46.4659	5.57102	8.55526	2.45596	4.78935e-08	1.07614e-06	Up	2.1464	2.15122e-06	2.57671e-05	Up	ANTHRANILATE SYNTHASE BETA-SUBUNIT 2	protein_coding
Os05g0427400	14.451	24.356	2.03005	2.49659	3.29997	2.51452e-12	1.29841e-10	Up	2.82699	1.33973e-09	3.25106e-08	Up	Phenylalanine ammonia lyase	protein_coding
Os05g0158500	24.8478	11.3997	9.92401	4.4211	1.38129	0.00198758	0.0121874	Up	1.32115	0.00201077	0.0101004	Up	GRAIN SIZE 5	protein_coding
Os03g0235000	37.0037	57.033	2.54355	0.449587	6.97591	1.0088e-28	4.837e-26	Up	3.85625	9.264e-15	6.04164e-13	Up	PEROXIDASE N	protein_coding
Os03g0326000	49.794	29.7339	13.4885	11.964	1.3284	0.00251244	0.0146911	Up	1.88099	1.79321e-05	0.000170402	Up	-	protein_coding
Os06g0222400	68.176	34.8775	19.7304	8.98568	1.97087	1.41476e-05	0.000174496	Up	1.78568	4.10193e-05	0.000356529	Up	ETHYLENE RESPONSE FACTOR 120	protein_coding
Os04g0280500	50.0259	139.827	14.4314	0.309913	8.75384	2.14665e-33	1.74666e-30	Up	1.78975	6.45206e-05	0.000535631	Up	-	protein_coding
Os02g0105200	16.8473	12.1098	7.71886	5.40361	1.1793	0.00687416	0.0340236	Up	1.1231	0.00878	0.0339077	Up	-	protein_coding
Os02g0720500	58.1782	18.3413	3.51934	1.52456	3.59778	4.7416e-12	2.31485e-10	Up	4.04197	1.02229e-16	9.18368e-15	Up	-	protein_coding
Os12g0108500	17.0783	10.2702	7.89061	1.92214	2.43135	1.72732e-07	3.41282e-06	Up	1.11104	0.00925958	0.035507	Up	F-box protein 636	protein_coding
Os03g0168300	17.4312	60.1226	0.415202	0.536659	6.80551	1.94308e-29	1.02301e-26	Up	5.36946	5.25307e-19	7.54052e-17	Up	-	protein_coding
Os05g0417600	44.5975	58.0173	16.8951	16.9461	1.79048	4.80313e-05	0.000511578	Up	1.39718	0.00129727	0.00699838	Up	-	protein_coding
Os05g0179100	47.5606	63.4186	17.9668	22.457	1.51286	0.000506202	0.00384962	Up	1.40123	0.00126185	0.00682766	Up	-	protein_coding
Os03g0669300	21.7167	11.1198	7.07257	3.45344	1.70157	0.000145722	0.00133451	Up	1.6154	0.000192812	0.00137331	Up	-	protein_coding
Os01g0823900	18.0988	8.16095	7.91103	3.37175	1.29006	0.0039248	0.0213979	Up	1.19102	0.00527715	0.022346	Up	arm repeat cell adhesion protein, arm repeat protein, plant U-box-containing protein 3, U-box protein 3	protein_coding
Os10g0547900	19.2329	13.2708	5.39586	2.08754	2.68194	1.00582e-08	2.63486e-07	Up	1.83041	2.83819e-05	0.00025839	Up	-	protein_coding
Os03g0200200	45.2166	29.2674	7.07058	5.81248	2.34615	3.35471e-07	6.22081e-06	Up	2.67313	3.93447e-09	8.7926e-08	Up	-	protein_coding
Os04g0615200	62.0533	64.2946	11.9979	6.02348	3.42883	1.36622e-12	7.44102e-11	Up	2.36698	1.56551e-07	2.4593e-06	Up	-	protein_coding
Os03g0191400	36.2642	31.5885	10.149	10.5432	1.59802	0.000272814	0.00228225	Up	1.83386	3.08581e-05	0.000276571	Up	small GTP-binding protein OsRab6B2	protein_coding
Os05g0176600	18.726	12.2358	4.16915	3.69424	1.74245	9.36695e-05	0.000908314	Up	2.16375	1.08394e-06	1.39142e-05	Up	-	protein_coding
Os01g0232100	42.2621	32.4392	3.02563	3.54303	3.20759	2.49837e-11	1.05477e-09	Up	3.79852	6.11168e-15	4.15564e-13	Up	TONOPLAST INTRINSIC PROTEIN 4;2	protein_coding
Os07g0164800	23.1873	29.6144	7.70557	9.01695	1.73055	8.31407e-05	0.000816835	Up	1.58605	0.000294776	0.00198394	Up	-	protein_coding
Os05g0468700	16.0199	18.5679	4.7164	6.50246	1.52882	0.000456161	0.00354307	Up	1.7607	6.65564e-05	0.000550678	Up	AMMONIUM TRANSPORTER 2;1	protein_coding
Os01g0654100	12.9166	12.9967	2.00435	1.89073	2.79499	1.69473e-09	5.15933e-08	Up	2.68394	4.89992e-09	1.07001e-07	Up	-	protein_coding
Os03g0197175	10.2973	53.7686	3.52031	9.63547	2.49516	2.31327e-08	5.58074e-07	Up	1.54428	0.000847357	0.00489293	Up	-	protein_coding
Os02g0327500	34.8645	11.2367	0.706918	0.324874	5.10813	1.02883e-17	1.2388e-15	Up	5.61353	1.07531e-24	3.51483e-22	Up	-	protein_coding
Os02g0575900	17.2044	14.9824	0.405402	0.16439	6.49895	2.2474e-25	7.27047e-23	Up	5.39537	1.68249e-22	4.00403e-20	Up	EXOCYST SUBUNIT EXO70 FAMILY PROTEIN FX6	protein_coding
Os08g0384000	29.7431	26.1748	12.7264	9.03646	1.54926	0.000457043	0.00354889	Up	1.22169	0.00460924	0.0199854	Up	-	protein_coding
Os03g0286900	39.4071	127.256	1.39202	12.9398	3.31185	1.44961e-12	7.8475e-11	Up	4.80645	5.36094e-17	5.23174e-15	Up	rare cold-inducible 2-5	protein_coding
Os03g0724300	5.59978	19.0832	0.567709	1.84803	3.38216	6.46049e-13	3.69873e-11	Up	3.29466	6.33473e-11	2.03627e-09	Up	-	protein_coding
Os10g0495900	39.8763	37.9315	17.4928	17.7332	1.11215	0.0101436	0.0459071	Up	1.18572	0.00586998	0.0244966	Up	-	protein_coding
Os01g0375200	15.7885	18.5542	4.36077	3.24795	2.52837	3.29046e-08	7.67597e-07	Up	1.85277	2.691e-05	0.000246229	Up	3-dehydroquinate dehydratase/shikimate dehydrogenase	protein_coding
Os03g0393700	12.9204	13.7591	2.74692	4.77584	1.54158	0.000420189	0.00329705	Up	2.22999	7.38338e-07	9.83897e-06	Up	SERINE CARBOXYPEPTIDASE 18	protein_coding
Os05g0393700	9.32269	18.9893	3.67407	4.99407	1.94183	1.0583e-05	0.000135574	Up	1.34003	0.00235589	0.0115663	Up	ISOAMYLASE 2	protein_coding
Os05g0298200	15.5581	9.36912	6.11008	0.975744	3.27493	3.60173e-11	1.49938e-09	Up	1.34537	0.00178487	0.00907655	Up	-	protein_coding
Os04g0405300	20.482	56.5875	2.04035	1.94232	4.87485	1.24778e-20	2.21882e-18	Up	3.32067	2.68935e-11	9.35412e-10	Up	short-chain alcohol dehydrogenase/reductase 110C-MS3, OsSDR110C family member MS3	protein_coding
Os11g0132700	18.341	16.0238	7.75233	6.01699	1.42809	0.00111034	0.0074871	Up	1.23931	0.0040435	0.0180904	Up	-	protein_coding
novel.433	9.51839	13.1174	0.257186	0.256086	5.68208	1.70482e-23	4.31849e-21	Up	5.19673	6.25007e-21	1.13802e-18	Up	-	-
Os03g0236200	16.9771	23.1552	0.274426	0.735678	4.98425	1.85284e-20	3.23057e-18	Up	5.93081	2.12742e-23	5.88947e-21	Up	GLUTAMATE DECARBOXYLASE	protein_coding
Os03g0405900	15.4992	16.1955	4.52263	4.92262	1.73295	9.06664e-05	0.000883019	Up	1.77356	5.70102e-05	0.000480188	Up	-	protein_coding
Os01g0192900	38.6317	5.29678	1.98393	1.72027	1.63537	0.000805538	0.0057327	Up	4.27781	6.16372e-18	7.05577e-16	Up	ACC SYNTHASE 5	protein_coding
Os11g0132600	17.7391	9.58925	3.37136	3.22783	1.58552	0.00038389	0.00305779	Up	2.39189	1.00632e-07	1.65464e-06	Up	OsWD40-181	protein_coding
Os01g0286100	17.9356	6.67211	5.35969	2.22131	1.601	0.000448687	0.0034931	Up	1.73944	6.18418e-05	0.000516713	Up	PIL15	protein_coding
Os01g0766300	45.2568	61.9111	16.3042	17.665	1.82417	3.59818e-05	0.000399895	Up	1.46959	0.000813455	0.00473686	Up	-	protein_coding
Os04g0322100	23.2415	48.4006	2.12848	0.450474	6.74013	5.2112e-28	2.3321e-25	Up	3.4423	3.44287e-12	1.42386e-10	Up	-	protein_coding
Os04g0688300	26.9012	30.9515	3.40888	0.38077	6.3377	3.52643e-25	1.10103e-22	Up	2.9757	2.32928e-10	6.75144e-09	Up	class III peroxidase 61, Peroxidase 2	protein_coding
Os07g0107800	8.46888	11.6459	1.55832	1.17369	3.32387	3.2012e-12	1.6218e-10	Up	2.43807	9.14963e-08	1.52008e-06	Up	-	protein_coding
Os07g0631700	49.5902	25.7574	4.55074	5.84349	2.15408	2.88098e-06	4.29047e-05	Up	3.44108	4.68982e-13	2.25195e-11	Up	-	protein_coding
Os08g0331000	91.2254	76.9361	1.0696	0.460827	7.34575	1.51805e-26	5.58371e-24	Up	6.3918	6.44696e-26	2.65009e-23	Up	-	protein_coding
Os06g0637500	23.9684	28.7966	3.19198	2.73756	3.4078	1.65083e-12	8.82995e-11	Up	2.90399	5.03509e-10	1.34982e-08	Up	R2R3-MYB	protein_coding
Os03g0299800	7.35123	16.139	3.31503	4.9273	1.72672	8.05102e-05	0.00079448	Up	1.1457	0.0092849	0.0355715	Up	-	protein_coding
Os04g0475600	21.2791	17.3587	5.57728	5.88471	1.57547	0.000379743	0.00302836	Up	1.92835	1.37571e-05	0.000135228	Up	DAO	protein_coding
Os03g0826800	50.6	9.78894	17.4002	2.18087	2.17767	1.39507e-05	0.000172384	Up	1.537	0.000348838	0.00228598	Up	-	protein_coding
Os11g0147150	64.011	28.7589	0.453888	0.173826	7.30681	2.91302e-23	7.17592e-21	Up	7.11067	8.78094e-30	6.61741e-27	Up	-	protein_coding
Os01g0930400	15.5285	7.84953	5.06594	0.869096	3.18627	1.70692e-10	6.29566e-09	Up	1.61287	0.000205877	0.00144888	Up	HIGH-AFFINITY POTASSIUM(K+) TRANSPORTER 5	protein_coding
novel.59	53.9436	46.267	22.8686	3.13051	3.89573	2.18246e-14	1.59676e-12	Up	1.23504	0.0041271	0.0183334	Up	-	-
Os12g0635400	30.3891	43.4952	8.37633	19.2473	1.19144	0.00574172	0.0292602	Up	1.85546	3.58742e-05	0.000316716	Up	-	protein_coding
Os05g0553400	20.0623	29.8822	6.77398	7.33476	2.04117	4.49684e-06	6.36546e-05	Up	1.56299	0.000409842	0.00263297	Up	R2R3-MYB Transcription Factor 55, R2R3-MYB Transcription Factor OsMYB55	protein_coding
Os03g0130300	88.5298	38.7142	10.6314	2.75811	3.81955	4.63573e-13	2.72651e-11	Up	3.05366	4.69237e-11	1.54683e-09	Up	defensin-like 8	protein_coding
Os03g0267800	18.1053	12.3454	4.93902	5.0962	1.29145	0.00335689	0.0187627	Up	1.87072	2.24863e-05	0.000208993	Up	-	protein_coding
Os09g0426000	22.3024	23.2069	6.39094	4.07364	2.52415	4.67093e-08	1.05217e-06	Up	1.79966	4.50374e-05	0.00038851	Up	USUALLY MULTIPLE ACIDS MOVE IN AND OUT TRANSPORTER 13	protein_coding
Os03g0111400	66.7559	64.1804	5.63204	4.14125	3.96487	5.48362e-15	4.30529e-13	Up	3.56156	2.16257e-13	1.10076e-11	Up	-	protein_coding
Os09g0513100	16.2614	7.16388	7.32674	3.19507	1.17967	0.00892604	0.0413158	Up	1.14724	0.00737777	0.029379	Up	-	protein_coding
Os01g0976300	25.4038	66.78	1.72295	1.97952	5.08497	1.73945e-21	3.33615e-19	Up	3.8729	9.54107e-14	5.12573e-12	Up	-	protein_coding
Os05g0380900	25.0156	42.211	8.66675	6.85949	2.63563	9.51886e-09	2.51319e-07	Up	1.52583	0.000541024	0.00331033	Up	CALMODULIN-LIKE PROTEIN 15	protein_coding
Os05g0583000	20.8098	25.8694	2.14835	4.11377	2.66675	7.39721e-09	2.01852e-07	Up	3.27047	1.04008e-11	3.89339e-10	Up	WRKY GENE 8	protein_coding
Os03g0348900	38.2701	17.9957	2.18585	1.08444	4.06021	3.61986e-14	2.55782e-12	Up	4.12384	1.29746e-16	1.13549e-14	Up	Stress-related RING Finger Protein 1	protein_coding
Os12g0113500	12.2005	17.7767	2.18135	6.99639	1.36047	0.00170596	0.0107	Up	2.47916	9.9721e-08	1.64264e-06	Up	CALCINEURIN B-LIKE PROTEIN-INTERACTING PROTEIN KINASE 14	protein_coding
Os02g0139100	13.8369	40.2972	4.4132	16.2512	1.3254	0.0020937	0.012719	Up	1.64457	0.000327508	0.00216345	Up	-	protein_coding
Os10g0527800	43.0751	16.9879	10.78	5.01135	1.77523	0.000113848	0.00107867	Up	1.99516	5.7133e-06	6.14112e-05	Up	TAU GLUTATHIONE S-TRANSFERASE 12	protein_coding
Os03g0374600	16.145	14.5704	5.63637	2.3613	2.63897	1.63667e-08	4.10317e-07	Up	1.51502	0.00051005	0.00318327	Up	-	protein_coding
Os05g0171900	1.6944	32.9571	0.227785	2.28991	3.86071	1.24355e-15	1.10564e-13	Up	2.87503	5.25939e-06	5.7512e-05	Up	GLYOXALASE I-6	protein_coding
Os02g0629400	5.79802	14.3234	0.90649	0.86122	4.06794	2.94658e-16	2.82566e-14	Up	2.67193	1.80411e-08	3.48614e-07	Up	-	protein_coding
Os03g0262700	32.9375	20.5158	5.91155	7.29033	1.50743	0.000713368	0.0051588	Up	2.47426	5.15831e-08	9.04621e-07	Up	-	protein_coding
Os07g0550500	13.8014	7.29291	4.5349	0.471398	3.9591	1.49186e-13	9.65253e-12	Up	1.60251	0.000220094	0.00153737	Up	-	protein_coding
Os04g0103700	12.1665	9.51528	2.67002	4.06394	1.24241	0.00470793	0.0247577	Up	2.18427	1.10325e-06	1.40852e-05	Up	-	protein_coding
Os08g0558100	19.0907	32.1384	7.30439	13.1327	1.30632	0.00251362	0.0146948	Up	1.38263	0.00181705	0.00922467	Up	-	protein_coding
Os06g0701700	17.9153	18.1129	1.12362	3.18939	2.51972	4.43676e-08	1.00279e-06	Up	3.98786	2.14725e-15	1.55762e-13	Up	HIGH-AFFINITY K+ TRANSPORTER 1	protein_coding
Os01g0248500	19.8709	23.6138	8.43775	6.89367	1.79103	5.57521e-05	0.000581585	Up	1.23256	0.00455669	0.0197956	Up	-	protein_coding
Os04g0218400	86.7429	41.3094	25.3817	15.3818	1.43983	0.00140373	0.0091263	Up	1.76968	5.16178e-05	0.000438535	Up	-	protein_coding
Os09g0451000	21.8541	22.0956	4.45262	9.21885	1.2762	0.0033274	0.0186756	Up	2.29119	4.59361e-07	6.47064e-06	Up	AMINOCYCLOPROPANE-1-CARBOXYLIC ACID OXIDASE 2	protein_coding
Os07g0619500	19.3829	16.6759	6.33279	5.40106	1.64119	0.000219486	0.00189804	Up	1.61056	0.00023369	0.00162356	Up	-	protein_coding
Os04g0600300	39.6217	9.39207	0.633573	1.40384	2.75257	5.93663e-08	1.30232e-06	Up	5.95266	7.89285e-26	3.05904e-23	Up	ALTERNATIVE OXIDASE 1B	protein_coding
Os09g0110300	25.8125	34.1002	3.59822	2.79842	3.61934	1.65892e-13	1.06309e-11	Up	2.83793	1.6149e-09	3.87033e-08	Up	cyclase-like 4	protein_coding
Os06g0661900	12.9495	13.3776	5.29506	5.87377	1.20256	0.00591291	0.0299561	Up	1.28698	0.00310898	0.01453	Up	-	protein_coding
novel.737	10.3285	26.0115	3.69704	8.3624	1.65223	0.000152985	0.00138965	Up	1.47847	0.00105381	0.00585256	Up	-	-
Os06g0599200	8.69459	33.3652	2.08916	0.631646	5.72808	1.783e-24	5.20385e-22	Up	2.0524	1.31573e-05	0.000129756	Up	CYP76M7	protein_coding
Os03g0244200	14.8716	15.6054	1.67156	1.35757	3.53496	7.77443e-13	4.41335e-11	Up	3.14817	3.88871e-11	1.31057e-09	Up	-	protein_coding
Os03g0297700	25.0113	12.1797	11.708	5.58263	1.14027	0.0111611	0.0496089	Up	1.0921	0.0110464	0.0411885	Up	-	protein_coding
Os06g0651100	11.8935	27.9923	4.89321	10.3153	1.45538	0.000799543	0.00570062	Up	1.27781	0.0040928	0.0182688	Up	-	protein_coding
Os05g0542800	29.2659	4.09453	6.4371	0.676173	2.60537	2.4962e-06	3.79103e-05	Up	2.18137	8.39244e-07	1.10474e-05	Up	-	protein_coding
Os03g0356414	21.8377	12.0318	8.79187	5.31136	1.19453	0.00725236	0.0350239	Up	1.30948	0.00250052	0.0120176	Up	drought-induced SINA protein 1, drought induced seven in absentia (SINA) protein 1, drought induced seven in absentia protein 1	protein_coding
Os07g0575900	12.4893	15.6915	2.13396	1.0687	3.88723	1.1224e-14	8.56179e-13	Up	2.54473	3.52523e-08	6.42739e-07	Up	-	protein_coding
Os10g0573800	17.6072	28.0158	1.37281	6.62438	2.09505	2.80469e-06	4.19781e-05	Up	3.67336	3.98101e-13	1.93557e-11	Up	-	protein_coding
Os10g0558850	35.8758	41.5903	7.99445	5.45638	2.94352	5.75173e-10	1.93533e-08	Up	2.16205	1.8468e-06	2.23977e-05	Up	-	protein_coding
Os04g0527700	26.5943	33.4245	11.6666	12.9075	1.38771	0.00156728	0.00999362	Up	1.18552	0.00666872	0.0273255	Up	MIA40	protein_coding
Os11g0210201	65.8474	33.2987	13.7513	7.5885	2.14716	4.72514e-06	6.63287e-05	Up	2.25591	4.58251e-07	6.45837e-06	Up	RZ53	protein_coding
Os03g0114900	26.0817	22.663	6.50065	9.09229	1.33258	0.00244716	0.0143478	Up	2.00068	7.95349e-06	8.2896e-05	Up	-	protein_coding
Os08g0453700	7.19033	11.2964	3.2951	1.06186	3.42363	1.9685e-12	1.04459e-10	Up	1.12256	0.0101337	0.038264	Up	RESPIRATORY BURST OXIDASE HOMOLOG F	protein_coding
Os03g0230300	17.4912	12.7619	4.21708	3.10083	2.05522	6.79884e-06	9.14608e-05	Up	2.04868	4.45981e-06	4.97921e-05	Up	SRO protein 1c	protein_coding
Os06g0501900	26.2033	8.85128	2.60228	1.3054	2.77255	3.51542e-08	8.14431e-07	Up	3.3272	1.88905e-12	8.19865e-11	Up	P-450 76M9	protein_coding
Os07g0656200	19.6471	12.6989	1.03801	1.63979	2.96554	9.48458e-10	3.01029e-08	Up	4.235	8.60553e-17	7.8345e-15	Up	BETA-GLUCOSIDASE 26	protein_coding
Os07g0538400	32.6421	8.27548	7.40475	1.95074	2.097	2.12851e-05	0.000251331	Up	2.13677	1.47044e-06	1.8241e-05	Up	RECEPTOR-LIKE CYTOPLASMIC KINASE 235	protein_coding
Os07g0519600	12.888	33.5566	0.304035	1.69664	4.31694	2.09394e-17	2.36237e-15	Up	5.38062	7.64734e-19	1.06396e-16	Up	-	protein_coding
Os07g0415200	25.2724	19.3566	11.9881	5.38119	1.86108	4.55175e-05	0.000492818	Up	1.07292	0.0130145	0.0463971	Up	-	protein_coding
Os04g0266900	12.1761	9.52964	2.62171	1.93438	2.31434	5.58976e-07	9.96618e-06	Up	2.21167	9.9124e-07	1.28426e-05	Up	-	protein_coding
Os03g0126700	20.9678	39.1587	3.56532	7.6073	2.37826	1.61647e-07	3.22466e-06	Up	2.55103	7.11928e-08	1.21552e-06	Up	-	protein_coding
Os01g0572300	14.4176	4.96975	3.64543	2.08062	1.27057	0.00585463	0.0297338	Up	1.98025	7.24018e-06	7.62524e-05	Up	indeterminate domain 11	protein_coding
Os11g0116900	16.1606	31.278	6.02846	12.254	1.36701	0.00163185	0.0103244	Up	1.419	0.00157579	0.00817893	Up	WRKY GENE 46	protein_coding
Os09g0412300	34.7417	27.865	7.56833	9.62396	1.54846	0.000531587	0.00399151	Up	2.19475	1.22461e-06	1.54816e-05	Up	-	protein_coding
Os02g0572900	13.2982	17.1576	6.18769	4.39471	1.97946	1.17605e-05	0.000148813	Up	1.10059	0.0114508	0.0424573	Up	-	protein_coding
Os02g0740700	21.2973	19.9092	3.71893	4.86022	2.04864	6.15287e-06	8.34819e-05	Up	2.5134	4.65122e-08	8.20465e-07	Up	-	protein_coding
Os07g0686300	25.9129	35.5275	8.6379	4.28724	3.06381	1.50506e-10	5.63193e-09	Up	1.58141	0.000356998	0.00233382	Up	-	protein_coding
Os04g0661300	17.0881	12.2377	7.23784	5.40743	1.19321	0.00733497	0.0353339	Up	1.23621	0.00434442	0.0190042	Up	-	protein_coding
Os04g0631600	12.7721	13.7966	2.27434	4.31872	1.69035	0.000148051	0.00135169	Up	2.48499	9.26354e-08	1.53807e-06	Up	basic helix-loop-helix protein 068	protein_coding
Os02g0236000	14.2189	11.8799	5.86064	4.80954	1.31939	0.00298467	0.0170296	Up	1.27547	0.0034863	0.0159473	Up	-	protein_coding
Os11g0113700	16.2788	12.5681	0.150371	1.10568	3.51775	2.6712e-12	1.37667e-10	Up	6.72397	7.19903e-26	2.91507e-23	Up	CALCINEURIN B-LIKE PROTEIN-INTERACTING PROTEIN KINASE 15	protein_coding
Os02g0696500	19.1814	11.4971	1.83167	2.79241	2.05555	8.44232e-06	0.000110632	Up	3.38302	2.07944e-12	8.94296e-11	Up	XYLOGLUCAN ENDOTRANSGLUCOSYDASE/HYDROLASE 23	protein_coding
Os08g0113000	5.63445	38.2906	0.792436	1.92204	4.32786	8.73661e-18	1.0663e-15	Up	2.81957	2.22115e-07	3.3759e-06	Up	class III peroxidase 117, Putative peroxidase 47, Peroxidase 47	protein_coding
Os06g0129100	15.9766	16.7477	7.09321	2.16691	2.96281	8.20206e-10	2.65982e-08	Up	1.16829	0.00717831	0.0289289	Up	-	protein_coding
Os02g0755900	19.4133	16.6914	0	0.426177	5.29131	1.42452e-19	2.21097e-17	Up	12.1857	8.25164e-30	6.3962e-27	Up	-	protein_coding
Os05g0509500	13.5685	12.2768	2.12288	3.39338	1.86956	3.53751e-05	0.000393316	Up	2.67155	9.85345e-09	2.03443e-07	Up	-	protein_coding
Os01g0795400	9.97857	9.35828	1.19214	0.758208	3.63639	6.78507e-13	3.87629e-11	Up	3.06009	1.40898e-10	4.25676e-09	Up	Subtilisin 9, SUBTILISIN 9	protein_coding
Os03g0361600	26.1431	9.84731	0	0	10.9863	1.19063e-21	2.33355e-19	Up	12.5922	1.05484e-32	1.50621e-29	Up	terpene synthase 12	protein_coding
Os01g0787600	8.42844	6.27535	0.235339	0.522741	3.59602	1.11509e-12	6.14811e-11	Up	5.14936	1.26042e-20	2.22047e-18	Up	Prolyl Oligopeptidase 4, PROLYL OLIGOPEPTIDASE 4	protein_coding
Os07g0597200	7.40199	6.05163	1.7075	0.898377	2.76474	6.99806e-09	1.91936e-07	Up	2.11222	2.66696e-06	3.12277e-05	Up	-	protein_coding
Os10g0545800	23.7735	19.2725	5.61032	5.04715	1.9472	2.10293e-05	0.000248529	Up	2.07939	3.814e-06	4.30782e-05	Up	-	protein_coding
novel.1333	13.1058	8.20501	4.91005	1.90189	2.12259	5.62137e-06	7.68531e-05	Up	1.41317	0.00123972	0.00672267	Up	-	-
Os01g0307686	37.5078	22.1374	1.64796	2.49923	3.15819	2.51867e-10	8.98125e-09	Up	4.49962	5.72767e-18	6.66764e-16	Up	-	protein_coding
Os10g0440500	54.2601	83.6703	15.494	4.72278	4.15674	8.57669e-16	7.7021e-14	Up	1.80435	6.19279e-05	0.000517115	Up	-	protein_coding
Os02g0794600	39.5481	32.7924	14.516	8.88737	1.89771	3.10804e-05	0.0003505	Up	1.44265	0.00100756	0.00562566	Up	-	protein_coding
Os01g0876800	9.54535	13.5444	0.947898	4.22807	1.69442	0.000126501	0.00117573	Up	3.32507	2.03985e-11	7.23412e-10	Up	-	protein_coding
Os01g0665500	69.0275	56.672	32.2662	21.5052	1.41263	0.00169291	0.0106231	Up	1.09403	0.0117686	0.0434514	Up	WRKY GENE16	protein_coding
Os04g0209200	7.48167	5.14636	0.934358	1.10812	2.22908	1.82988e-06	2.87839e-05	Up	2.99639	2.1351e-10	6.25319e-09	Up	MULTIDRUG RESISTANCE-ASSOCIATED PROTEIN 9	protein_coding
Os02g0807000	17.7839	18.2481	5.41825	6.33429	1.54122	0.000557279	0.00416346	Up	1.71104	0.000126266	0.000951113	Up	PHOSPHOENOL PYRUVATE CARBOXYLASE KINASE1	protein_coding
Os02g0712500	9.9513	16.0858	0.301077	0.314464	5.67645	3.81745e-22	7.94592e-20	Up	5.02984	2.07385e-18	2.62914e-16	Up	-	protein_coding
Os02g0720450	13.7271	34.3475	5.07404	2.69059	3.68628	8.33538e-14	5.5675e-12	Up	1.43206	0.00148451	0.00777654	Up	-	protein_coding
Os11g0172150	8.03083	7.6002	2.51272	1.37471	2.48033	1.15509e-07	2.37847e-06	Up	1.67277	0.000162308	0.00118754	Up	-	protein_coding
Os04g0495900	22.7089	23.7589	8.90409	7.08793	1.7595	9.71915e-05	0.000938737	Up	1.34737	0.00224115	0.0110671	Up	-	protein_coding
Os09g0508951	34.1123	31.9755	11.3569	7.42734	2.12	4.36001e-06	6.18767e-05	Up	1.58325	0.000356388	0.00233096	Up	-	protein_coding
Os01g0955100	40.6286	35.8418	1.91339	8.89794	2.02431	9.04672e-06	0.000117691	Up	4.39832	1.01219e-16	9.12316e-15	Up	CALMODULIN-LIKE PROTEIN 31	protein_coding
Os01g0871600	14.145	15.2856	0.065602	1.65816	3.21687	3.85888e-11	1.59407e-09	Up	7.67135	7.754e-26	3.05904e-23	Up	Proton-dependent oligopeptide transporter family protein	protein_coding
Os09g0468300	14.5063	17.0444	2.88778	3.3178	2.37488	2.81547e-07	5.30885e-06	Up	2.32425	5.08594e-07	7.05066e-06	Up	-	protein_coding
Os12g0478200	17.5875	35.4844	7.21491	9.25502	1.95348	1.31182e-05	0.000163376	Up	1.28193	0.00444437	0.019351	Up	Gram Domain Protein	protein_coding
Os10g0109600	21.619	24.4822	2.01222	0.41495	5.87551	5.09213e-22	1.05176e-19	Up	3.41903	3.99873e-12	1.61919e-10	Up	PEROXIDASE A	protein_coding
Os04g0480200	12.9444	52.8294	1.78154	9.70019	2.45969	5.68483e-08	1.25117e-06	Up	2.85244	3.63631e-08	6.59005e-07	Up	ACTIVATOR FOR NRT2	protein_coding
Os01g0868000	15.62	34.283	2.32962	4.41626	2.97009	2.82396e-10	1.0011e-08	Up	2.73915	1.82949e-08	3.53268e-07	Up	ETHYLENE RESPONSE FACTOR 99	protein_coding
Os01g0533000	15.8351	5.40182	6.86518	1.45391	1.90617	8.87882e-05	0.000866928	Up	1.20269	0.00536802	0.0226378	Up	-	protein_coding
Os01g0176200	7.53039	19.6152	3.05577	4.3986	2.17135	1.41288e-06	2.29644e-05	Up	1.29744	0.00426957	0.0187281	Up	-	protein_coding
Os10g0419400	31.8438	24.8461	3.14692	2.82955	3.14601	1.81262e-10	6.62187e-09	Up	3.33319	7.54227e-12	2.90244e-10	Up	SUBMERGENCE-INDUCED PROTEIN 2	protein_coding
Os10g0513900	12.9265	13.6282	3.4397	2.25259	2.6102	3.19467e-08	7.47214e-07	Up	1.90615	2.19064e-05	0.000203953	Up	-	protein_coding
Os02g0580500	15.0855	26.5222	5.54615	5.23642	2.35462	3.02572e-07	5.64583e-06	Up	1.43995	0.00126322	0.00683375	Up	-	protein_coding
Os03g0797500	28.9175	2.4261	7.53808	0.203778	3.55229	1.98414e-06	3.09027e-05	Up	1.93633	1.09262e-05	0.000110197	Up	-	protein_coding
Os05g0468800	23.0391	51.9689	1.68729	2.22933	4.55183	6.26468e-18	7.75175e-16	Up	3.76118	1.2164e-12	5.50934e-11	Up	COLD REGULATED PROTEIN	protein_coding
Os04g0587500	17.4535	10.9508	3.69011	3.1797	1.79811	0.000100189	0.000965602	Up	2.23781	8.24479e-07	1.08636e-05	Up	PURINE PERMEASE 13	protein_coding
Os02g0649300	11.593	28.1811	0.461726	3.02374	3.23341	1.28832e-11	5.75586e-10	Up	4.63198	1.83091e-15	1.3498e-13	Up	HOMEOBOX GENE 24	protein_coding
Os10g0134500	9.13986	24.6661	2.04597	2.67972	3.21547	1.62071e-11	7.09915e-10	Up	2.15423	5.81173e-06	6.23457e-05	Up	-	protein_coding
Os05g0336000	8.39638	20.029	3.16061	3.41766	2.56497	2.55561e-08	6.11594e-07	Up	1.40573	0.00208597	0.010426	Up	-	protein_coding
novel.151	7.77476	19.3501	0.420765	5.63992	1.79342	4.93693e-05	0.000524166	Up	4.19238	1.34364e-13	7.07823e-12	Up	-	-
Os07g0418600	20.5856	30.9572	0.349112	0.200549	7.23266	9.25793e-26	3.08325e-23	Up	5.85289	4.34188e-21	8.01329e-19	Up	REPETITIVE PROLINE-RICH PROTEIN 2.2	protein_coding
Os03g0305600	19.0624	40.6606	4.17831	3.453	3.56972	4.77701e-13	2.7945e-11	Up	2.18488	3.56966e-06	4.06059e-05	Up	-	protein_coding
Os11g0592200	40.0321	38.442	2.2535	2.58907	3.90149	5.81424e-14	3.95236e-12	Up	4.14192	1.52111e-15	1.12753e-13	Up	PATHOGENESIS-RELATED GENE 4	protein_coding
Os02g0215200	15.3375	6.13469	1.50072	1.18139	2.38858	1.06813e-06	1.79476e-05	Up	3.34799	3.71204e-12	1.52091e-10	Up	CLASS-1 TYPE HISTONE DEACETYLASE 2	protein_coding
Os05g0324700	46.14	28.9651	2.12713	3.40019	3.10177	6.05274e-10	2.03153e-08	Up	4.4297	3.15189e-17	3.17884e-15	Up	-	protein_coding
Os08g0428200	24.9178	125.415	0.920686	20.521	2.62577	9.38073e-09	2.48201e-07	Up	4.72487	4.08901e-13	1.98098e-11	Up	-	protein_coding
Os08g0141400	12.4746	7.79226	1.74736	0.973363	3.01218	1.79296e-09	5.42759e-08	Up	2.83099	1.68293e-09	4.00507e-08	Up	-	protein_coding
Os05g0519000	17.962	20.9571	7.264	9.2498	1.19491	0.006611	0.0328665	Up	1.30267	0.0034668	0.0158714	Up	VQ motif-containing protein 21	protein_coding
Os04g0288500	9.92293	7.33359	2.55725	2.93805	1.33433	0.00299611	0.0170804	Up	1.95233	1.42135e-05	0.000139168	Up	-	protein_coding
Os03g0320100	22.2136	10.7705	6.9012	4.72233	1.20403	0.00841896	0.0393711	Up	1.68306	0.000138308	0.00103	Up	-	protein_coding
Os03g0571700	13.7289	14.8059	5.73136	5.52111	1.43785	0.0012793	0.00844616	Up	1.2569	0.00460413	0.0199696	Up	-	protein_coding
Os05g0526900	8.54941	18.7058	1.35436	2.19441	3.10461	8.11813e-11	3.18219e-09	Up	2.65208	5.77205e-08	1.00408e-06	Up	-	protein_coding
Os01g0612500	20.681	19.9676	1.7938	1.29544	3.95487	5.15954e-14	3.55228e-12	Up	3.52035	1.87096e-12	8.13447e-11	Up	Prolyl Oligopeptidase 2, PROLYL OLIGOPEPTIDASE 2	protein_coding
Os09g0491772	9.33944	8.79348	2.62984	1.97441	2.16874	3.03347e-06	4.49512e-05	Up	1.82456	5.21056e-05	0.000442034	Up	58.7 KDA CLASS I HEAT SHOCK PROTEIN	protein_coding
Os01g0231800	16.7584	19.6077	5.9224	7.58942	1.38415	0.00191654	0.0118192	Up	1.49698	0.000859877	0.00490506	Up	-	protein_coding
Os01g0681200	7.60409	7.68245	3.57653	2.08232	1.89744	3.64587e-05	0.000404526	Up	1.08499	0.0129659	0.0462543	Up	-	protein_coding
Os01g0585100	11.3222	17.0787	3.46114	7.44327	1.21321	0.00590426	0.0299349	Up	1.70574	0.000191968	0.00137331	Up	-	protein_coding
Os05g0576500	10.1407	5.75795	1.9727	1.49319	1.96064	3.15671e-05	0.000355392	Up	2.35773	2.71645e-07	4.036e-06	Up	-	protein_coding
Os11g0104800	14.9786	8.07795	2.70414	3.3458	1.28615	0.00506608	0.0263489	Up	2.46531	8.81639e-08	1.47029e-06	Up	trichome birefringence-like 10	protein_coding
Os08g0387700	7.37333	4.49419	1.48447	1.05108	2.10948	8.81909e-06	0.000115008	Up	2.30822	4.56612e-07	6.43861e-06	Up	-	protein_coding
Os05g0111100	29.4969	37.414	10.7574	17.2281	1.13383	0.0101707	0.0460061	Up	1.45155	0.00121264	0.00660354	Up	-	protein_coding
Os11g0695800	7.79109	3.74305	1.24211	1.50636	1.32751	0.00393244	0.0214353	Up	2.6445	1.40707e-08	2.80071e-07	Up	MINGHUI RECEPTOR KINASE C	protein_coding
Os08g0434100	17.7626	18.0904	3.60546	4.62262	1.98251	1.5382e-05	0.000188251	Up	2.29608	7.15542e-07	9.60547e-06	Up	RIBONUCLEASE 3	protein_coding
Os11g0216000	10.3527	8.94839	3.90042	3.15479	1.51853	0.000825405	0.00586632	Up	1.40486	0.00150227	0.00785747	Up	-	protein_coding
novel.518	27.6637	41.1099	0.909791	6.48066	2.67871	1.30072e-08	3.32867e-07	Up	4.90811	3.40905e-17	3.41283e-15	Up	-	-
Os09g0379900	5.90707	9.69464	1.09377	2.56565	1.93229	1.81947e-05	0.000219867	Up	2.42774	3.83074e-07	5.50467e-06	Up	-	protein_coding
Os08g0374600	32.6565	49.6305	0.941355	1.80255	4.7883	3.91083e-18	4.97676e-16	Up	5.09649	7.18763e-18	8.12501e-16	Up	RECEPTOR-LIKE CYTOPLASMIC KINASE 253	protein_coding
Os09g0487600	8.87177	13.4044	3.00097	5.52486	1.29362	0.00335768	0.0187632	Up	1.55986	0.000649697	0.00387732	Up	-	protein_coding
Os11g0547000	1.20752	8.30189	0.203312	3.07	1.45029	0.000841877	0.00596602	Up	2.55807	6.38173e-06	6.803e-05	Up	FLAVIN-BINDING, KELCH REPEAT, F BOX 1	protein_coding
Os01g0136100	13.5951	38.0138	1.58471	11.0975	1.79103	5.57521e-05	0.000581585	Up	3.09137	4.11972e-09	9.1538e-08	Up	16.9 KDA CLASS I HEAT SHOCK PROTEIN 1	protein_coding
Os01g0884400	8.90485	4.27944	3.74653	1.37431	1.65227	0.000513389	0.00389187	Up	1.24583	0.00421765	0.0185093	Up	plant U-box-containing protein 16, U-box protein 16	protein_coding
novel.187	10.278	11.736	2.10691	3.34281	1.82611	5.73389e-05	0.000595592	Up	2.28167	1.11091e-06	1.41697e-05	Up	-	-
Os04g0533900	7.1769	6.36728	1.17386	2.36015	1.4464	0.00130305	0.00858297	Up	2.60704	3.64525e-08	6.60185e-07	Up	-	protein_coding
Os08g0513600	49.2884	55.2391	14.899	24.4822	1.18886	0.00725685	0.0350393	Up	1.72207	0.000155011	0.00113876	Up	-	protein_coding
Os12g0221400	39.503	21.7273	0.908081	1.70722	3.67709	5.2806e-12	2.54559e-10	Up	5.42605	4.85196e-21	8.89416e-19	Up	-	protein_coding
Os09g0518000	9.70693	18.6057	0.286436	5.35945	1.81022	5.28513e-05	0.000556794	Up	5.05784	8.01083e-17	7.31763e-15	Up	-	protein_coding
Os02g0530300	24.7642	37.9494	2.23493	0.951011	5.31827	9.56233e-20	1.52832e-17	Up	3.46188	1.3461e-11	4.90198e-10	Up	STRESS ASSOCIATED PROTEIN GENE 5	protein_coding
Os03g0389700	9.32136	10.3361	1.64204	2.74408	1.92745	2.38459e-05	0.000278143	Up	2.49999	1.36057e-07	2.16368e-06	Up	3-deoxy-D-arabino-heptulosonate 7-phosphate synthase 1	protein_coding
Os11g0275200	10.7113	37.9644	3.30211	4.50517	3.08812	8.57716e-11	3.3426e-09	Up	1.69271	0.00042516	0.00271147	Up	-	protein_coding
Os10g0512400	8.33195	12.5037	0.883647	1.82742	2.78755	4.63771e-09	1.30806e-07	Up	3.22966	1.41615e-10	4.27365e-09	Up	coniferaldehyde 5-hydroxylase 1, ferulate 5-hydroxylase 1	protein_coding
Os03g0638900	14.0492	11.4332	5.20037	3.75274	1.62142	0.000421717	0.00330517	Up	1.43032	0.00132518	0.00714045	Up	F-box protein 157	protein_coding
Os08g0153900	15.1573	29.6833	0.114422	0.131461	7.75533	2.51498e-26	9.00396e-24	Up	6.96875	4.16053e-21	7.73117e-19	Up	-	protein_coding
Os01g0720600	4.76203	5.3394	1.61717	1.55464	1.79434	8.95264e-05	0.0008735	Up	1.55437	0.000541287	0.00331044	Up	SOLUBLE STARCH SYNTHASE IVA	protein_coding
Os01g0597800	9.55698	10.7637	2.6958	1.87274	2.536	1.04676e-07	2.18499e-06	Up	1.82185	6.20249e-05	0.000517605	Up	-	protein_coding
Os05g0187100	7.3608	12.1813	1.54702	4.38905	1.48747	0.000800181	0.00570366	Up	2.24512	2.45874e-06	2.89773e-05	Up	HEXOKINASE-7	protein_coding
Os11g0148200	8.75989	12.0968	3.94013	3.8684	1.65928	0.000245039	0.00208082	Up	1.14922	0.00986551	0.0374337	Up	trichome birefringence-like 22	protein_coding
Os04g0687100	19.4437	21.1367	5.45369	5.51088	1.95339	2.36282e-05	0.000275964	Up	1.82995	6.28188e-05	0.000523747	Up	-	protein_coding
Os01g0668901	8.25696	8.04269	1.16591	1.00465	3.01267	9.59881e-10	3.03936e-08	Up	2.81862	4.38621e-09	9.61211e-08	Up	-	protein_coding
Os03g0673400	25.3048	56.2626	1.97643	7.34651	2.95011	5.88726e-10	1.97846e-08	Up	3.66706	1.41173e-11	5.12722e-10	Up	-	protein_coding
Os01g0284900	8.32294	15.2114	3.11966	5.67887	1.43629	0.00118642	0.00790292	Up	1.41175	0.00209062	0.0104473	Up	-	protein_coding
Os05g0472700	10.896	19.1769	2.70763	0.0493781	8.4624	9.30109e-26	3.08325e-23	Up	2.00413	1.5768e-05	0.000152129	Up	ZINC TRANSPORTER 5	protein_coding
Os01g0227700	8.2185	17.0439	1.51767	1.07941	3.99071	9.50026e-15	7.28833e-13	Up	2.43123	4.94657e-07	6.9114e-06	Up	-	protein_coding
Os01g0758200	22.5774	15.6221	3.02655	1.24656	3.65532	4.76867e-12	2.31963e-10	Up	2.89385	1.16488e-09	2.88533e-08	Up	DNA BINDING WITH ONE FINGER 6	protein_coding
Os08g0562300	11.9437	18.2811	1.32033	0.734004	4.64365	3.22232e-17	3.54601e-15	Up	3.17	2.54308e-10	7.34759e-09	Up	-	protein_coding
Os10g0468500	3.42033	6.51994	0.686575	1.24457	2.403	2.42398e-07	4.64455e-06	Up	2.31113	1.69272e-06	2.06676e-05	Up	-	protein_coding
Os03g0153500	10.1084	31.742	2.05629	5.08295	2.65638	1.2669e-08	3.24596e-07	Up	2.2909	3.96751e-06	4.46262e-05	Up	-	protein_coding
Os06g0670300	13.5022	12.4587	4.35874	3.00468	2.06545	9.271e-06	0.000120143	Up	1.62747	0.000286697	0.00193341	Up	-	protein_coding
Os08g0539700	5.36458	4.33546	0.946652	0.859569	2.34747	7.84903e-07	1.35099e-05	Up	2.49777	8.81327e-08	1.47029e-06	Up	PYRICULARIA ORYZAE RESISTANCE BH8	protein_coding
Os03g0790500	18.3553	14.263	1.02348	0.320696	5.46417	1.90258e-18	2.52901e-16	Up	4.15507	2.40618e-15	1.72697e-13	Up	ga insensitive dwarf1, ga insensitive dwarf 1	protein_coding
Os09g0572000	47.7248	4.14921	0	0.522763	2.98065	1.4617e-05	0.000179708	Up	12.4516	1.0517e-31	1.2174e-28	Up	ETHYLENE RESPONSE FACTOR 87	protein_coding
Os01g0863300	8.88482	25.5344	2.93436	10.2516	1.33159	0.00244732	0.0143478	Up	1.59344	0.000877742	0.00498914	Up	-	protein_coding
Os02g0686800	20.8697	22.0724	0	0	11.4908	5.1584e-25	1.57396e-22	Up	11.6076	8.38195e-26	3.15837e-23	Up	-	protein_coding
Os06g0675600	8.7616	17.3408	2.04722	4.45913	1.97366	1.30384e-05	0.000162608	Up	2.0923	1.22735e-05	0.000122871	Up	NAC DOMAIN-CONTAINING PROTEIN 11	protein_coding
Os11g0207400	12.2227	7.00661	3.40134	3.11032	1.18613	0.00998455	0.0453553	Up	1.84155	4.36686e-05	0.000377543	Up	-	protein_coding
Os12g0119800	13.8259	19.3566	4.00374	4.85549	2.00918	1.21585e-05	0.000153344	Up	1.78371	0.000100189	0.000786265	Up	-	protein_coding
Os05g0335800	17.114	9.55323	5.27159	1.64696	2.54747	4.27721e-07	7.74426e-06	Up	1.69524	0.000147621	0.00109157	Up	-	protein_coding
Os09g0394600	5.87176	18.4331	0.775699	2.88582	2.68887	8.1601e-09	2.18451e-07	Up	2.91091	3.1337e-08	5.76389e-07	Up	-	protein_coding
Os03g0691800	7.36515	6.62116	2.21516	2.17328	1.62142	0.000421717	0.00330517	Up	1.72939	0.000132785	0.000994879	Up	-	protein_coding
Os09g0502500	19.9693	11.3532	0.995022	0.92544	3.62365	1.63261e-11	7.11643e-10	Up	4.31697	3.46835e-16	2.82571e-14	Up	-	protein_coding
Os04g0678400	17.1999	20.1684	2.02013	0.967063	4.38765	1.36111e-15	1.19827e-13	Up	3.08327	4.88214e-10	1.31401e-08	Up	DNA BINDING WITH ONE FINGER 17	protein_coding
novel.293	6.17687	3.049	0.869015	0.683129	2.1705	7.90277e-06	0.000104944	Up	2.82434	2.59577e-09	5.99346e-08	Up	-	-
Os06g0710001	33.8287	31.9196	3.93697	6.84596	2.23447	2.13529e-06	3.30649e-05	Up	3.09659	3.5162e-10	9.71431e-09	Up	C-TERMINALLY ENCODED PEPTIDE 7	protein_coding
Os07g0418500	3.63452	19.1502	0.189723	0.290633	6.03768	7.00725e-24	1.91992e-21	Up	4.23184	2.8509e-11	9.85285e-10	Up	-	protein_coding
Os02g0102900	7.33906	8.24153	1.41169	2.26455	1.87774	4.69015e-05	0.000505358	Up	2.37306	4.86572e-07	6.81151e-06	Up	chaperonin 60 beta subunit 2, chaperonin 62.5K beta-chain	protein_coding
Os05g0398800	15.2609	4.54527	0.0613791	0.846229	2.43536	2.78327e-06	4.17273e-05	Up	7.87684	2.92228e-27	1.61799e-24	Up	-	protein_coding
Os01g0694100	6.66818	2.78944	0.916019	0.77547	1.85967	0.000142798	0.00130952	Up	2.85875	1.6878e-09	4.01315e-08	Up	leucine-rich repeat receptor-like kinase	protein_coding
Os01g0949700	6.34353	25.4649	1.932	6.47409	1.99025	1.00078e-05	0.000128944	Up	1.70943	0.000537329	0.00328994	Up	TAU GLUTATHIONE S-TRANSFERASE 7	protein_coding
Os06g0168000	13.2087	13.2503	4.9663	4.78368	1.48422	0.00116024	0.00777853	Up	1.40758	0.00169974	0.00871885	Up	-	protein_coding
Os03g0723400	11.3295	31.98	0.259775	3.20843	3.32946	9.99588e-12	4.58802e-10	Up	5.40507	7.74871e-16	5.98924e-14	Up	endosperm-specific gene 53	protein_coding
Os01g0707500	12.5578	4.30167	2.28001	0.705258	2.61782	8.54145e-07	1.45988e-05	Up	2.45713	9.78026e-08	1.61496e-06	Up	basic helix-loop-helix protein 118	protein_coding
Os08g0529100	18.5356	13.5901	6.01711	2.26006	2.59977	1.54228e-07	3.08352e-06	Up	1.61946	0.000311225	0.00208482	Up	-	protein_coding
Os02g0641300	6.09544	19.8684	0.0782964	2.15893	3.21471	2.64813e-11	1.1145e-09	Up	6.20232	2.77963e-16	2.28519e-14	Up	R2R3-MYB	protein_coding
Os01g0159800	14.1252	11.5011	2.17114	0.911434	3.66523	4.13381e-12	2.04039e-10	Up	2.69646	1.37069e-08	2.73836e-07	Up	basic helix-loop-helix protein 035	protein_coding
Os01g0692000	21.7399	15.4602	1.46853	1.1473	3.75902	2.75459e-12	1.41692e-10	Up	3.87924	4.67833e-14	2.66086e-12	Up	TAU GLUTATHIONE S-TRANSFERASE 40	protein_coding
Os01g0934400	29.2168	14.2017	9.49472	6.19136	1.21192	0.0101734	0.0460109	Up	1.61797	0.000299707	0.00201396	Up	-	protein_coding
Os04g0645200	13.8951	25.2021	3.61776	7.03404	1.85543	4.41428e-05	0.000479094	Up	1.93647	4.10438e-05	0.000356529	Up	VQ motif-containing protein 16	protein_coding
Os09g0284400	17.0601	10.6768	5.39209	3.92556	1.45754	0.00180921	0.0112451	Up	1.65797	0.000238165	0.00165085	Up	-	protein_coding
Os02g0567800	10.2596	17.4377	2.80224	4.46215	1.98051	1.48407e-05	0.000181958	Up	1.86762	7.16486e-05	0.000587791	Up	-	protein_coding
Os10g0544600	7.45959	3.16003	2.55322	0.586683	2.43961	2.31032e-06	3.54482e-05	Up	1.54329	0.000494334	0.00310374	Up	-	protein_coding
Os03g0626500	22.3923	13.0464	3.76022	3.73437	1.81807	0.000121413	0.00113354	Up	2.56919	4.63525e-08	8.18713e-07	Up	-	protein_coding
Os08g0412800	4.42375	26.4283	0	0	12.1828	8.25164e-30	4.61593e-27	Up	9.80306	9.4518e-16	7.26423e-14	Up	-	protein_coding
Os04g0105200	38.1413	10.5019	0.233551	0.178886	5.81293	6.10268e-14	4.12753e-12	Up	7.2962	2.73384e-26	1.21589e-23	Up	-	protein_coding
Os07g0638400	29.4494	6.81579	0	0	9.81599	7.99319e-16	7.20219e-14	Up	12.1237	2.21789e-29	1.60461e-26	Up	-	protein_coding
Os06g0697200	7.80451	9.87902	1.14638	1.63746	2.60559	5.66927e-08	1.24877e-06	Up	2.76085	2.01885e-08	3.87625e-07	Up	RNA helicase 35B	protein_coding
Os11g0702700	7.94932	8.62215	2.22063	2.62526	1.72964	0.000168166	0.00150878	Up	1.83553	7.03207e-05	0.000578122	Up	-	protein_coding
Os11g0117400	20.7416	23.5052	3.16166	1.29731	4.18477	2.44531e-14	1.77266e-12	Up	2.70787	2.14359e-08	4.07537e-07	Up	WRKY GENE 104	protein_coding
Os01g0961200	7.43759	7.00554	3.12208	2.64671	1.41861	0.00200437	0.0122623	Up	1.24878	0.00553727	0.0232945	Up	cystathionine b-synthase domain containing protein OsCBSCBSPB3, CBS domain containing protein OsCBSCBSPB3	protein_coding
Os08g0511800	15.0088	29.1934	6.34605	1.26018	4.53846	2.90314e-16	2.79398e-14	Up	1.23808	0.00674112	0.0275598	Up	-	protein_coding
novel.1259	5.78225	9.93066	0.30962	2.84581	1.81738	6.25788e-05	0.000640604	Up	4.20657	2.52695e-13	1.27191e-11	Up	-	-
Os01g0326000	20.7028	4.78324	0.830515	0.301322	3.97895	7.18363e-10	2.35516e-08	Up	4.62888	7.99874e-18	8.96718e-16	Up	class III peroxidase 12	protein_coding
Os03g0195100	12.8845	14.3399	1.90595	0.694317	4.37203	6.25877e-15	4.89954e-13	Up	2.75105	1.42225e-08	2.82473e-07	Up	AGD2-LIKE DEFENSE RESPONSE PROTEIN1, ABERRANT GROWTH AND DEATH2 [AGD2]-LIKE DEFENSE1	protein_coding
Os06g0146800	23.2831	39.8048	0.298553	0.800357	5.62909	2.24368e-20	3.86186e-18	Up	6.23025	3.64118e-19	5.28264e-17	Up	-	protein_coding
Os03g0734100	20.0737	53.9775	3.68773	0	11.7822	5.29089e-27	2.0892e-24	Up	2.43761	1.18279e-06	1.50019e-05	Up	-	protein_coding
Os03g0320600	19.2243	11.3164	3.21846	3.69772	1.62736	0.000599045	0.00443723	Up	2.5734	5.9272e-08	1.02489e-06	Up	VQ motif-containing protein 11	protein_coding
Os02g0226200	15.036	18.2779	1.9783	2.27289	3.01895	1.22035e-09	3.81462e-08	Up	2.91932	3.34865e-09	7.60878e-08	Up	-	protein_coding
Os06g0668200	9.00528	12.01	1.95866	2.70039	2.16653	3.37565e-06	4.9368e-05	Up	2.19573	3.88255e-06	4.37614e-05	Up	PHOSPHOGLYCERATE KINASE 4	protein_coding
Os02g0803300	8.52885	5.70837	1.52694	2.43656	1.24263	0.00732382	0.0352929	Up	2.4766	1.82686e-07	2.8257e-06	Up	-	protein_coding
Os03g0122300	15.1449	3.85635	2.11698	1.34191	1.53526	0.00296731	0.0169414	Up	2.83371	2.14224e-09	5.01458e-08	Up	flavonol synthase	protein_coding
Os11g0704800	13.7407	10.9674	1.0805	1.3407	3.04251	2.00353e-09	5.99075e-08	Up	3.66009	9.63325e-13	4.42966e-11	Up	Rhomboid 18, RHOMBOID 18	protein_coding
Os01g0296166	8.64513	12.4273	1.10087	1.22264	3.35602	2.66207e-11	1.11861e-09	Up	2.9659	3.56165e-09	8.01888e-08	Up	-	protein_coding
Os12g0111800	22.9167	8.58575	0.753963	0	10.2739	1.65031e-18	2.21563e-16	Up	4.91199	9.49809e-19	1.28842e-16	Up	-	protein_coding
Os01g0233900	8.92748	8.38104	3.26366	2.79141	1.60016	0.000549053	0.00410658	Up	1.44798	0.00133974	0.00721462	Up	UBIQUITIN-CONJUGATING ENZYME 37	protein_coding
Os08g0174300	6.71722	16.7105	0.39807	1.87512	3.16781	1.04565e-10	4.01097e-09	Up	4.05899	4.12973e-12	1.66478e-10	Up	-	protein_coding
novel.1188	9.85448	9.30207	1.93563	1.88819	2.31331	1.48546e-06	2.40277e-05	Up	2.34288	6.97322e-07	9.38876e-06	Up	-	-
Os01g0706600	14.5451	37.5185	6.47913	6.18419	2.61407	3.70442e-08	8.53066e-07	Up	1.16264	0.0121553	0.0446364	Up	-	protein_coding
Os01g0730700	7.47502	12.5228	1.91834	2.68887	2.23303	1.9812e-06	3.09027e-05	Up	1.95718	3.93659e-05	0.000343849	Up	WRKY GENE 14	protein_coding
Os03g0382100	5.93812	12.2645	0.737653	0.353124	5.11803	2.00757e-18	2.65544e-16	Up	3.00046	5.21769e-09	1.13335e-07	Up	-	protein_coding
Os03g0650900	12.5421	4.77478	5.74446	1.93842	1.31388	0.00706253	0.0347128	Up	1.12328	0.0106447	0.0399047	Up	nitrogen limitation adaptation 2	protein_coding
novel.565	7.34638	10.7384	0.790512	0.835569	3.69299	1.33014e-12	7.25924e-11	Up	3.20777	3.45958e-10	9.58717e-09	Up	-	-
Os02g0682300	14.5244	20.0464	0.947093	1.08812	4.20945	9.63281e-15	7.36896e-13	Up	3.92677	3.72983e-13	1.81997e-11	Up	-	protein_coding
Os11g0569500	5.26186	3.3955	0.830638	1.25256	1.45276	0.00197071	0.0121005	Up	2.6578	2.98967e-08	5.51391e-07	Up	-	protein_coding
Os04g0677300	16.9231	14.7138	1.16565	0.95659	3.94862	5.90663e-13	3.40341e-11	Up	3.84999	2.56541e-13	1.2865e-11	Up	-	protein_coding
Os04g0683800	2.12428	7.93479	0.0494786	0.378976	4.3959	1.95089e-16	1.92586e-14	Up	5.36969	6.33816e-14	3.51645e-12	Up	-	protein_coding
Os01g0611100	14.9509	14.3056	6.35109	5.58431	1.37145	0.00289189	0.0165632	Up	1.23157	0.00612938	0.0253568	Up	OsRAN1, RAN1	protein_coding
Os04g0444300	15.9155	8.87429	2.83637	0.977619	3.18988	2.30473e-09	6.8532e-08	Up	2.48346	1.19994e-07	1.93431e-06	Up	OsARGOS	protein_coding
Os03g0397400	7.83293	6.15908	2.80254	2.61835	1.24843	0.00691091	0.0341677	Up	1.47903	0.00103205	0.00574704	Up	Ca(2+)/H(+) EXCHANGER 2	protein_coding
Os01g0668700	4.89333	4.2711	2.06918	1.6241	1.40915	0.00227296	0.013618	Up	1.23819	0.00560413	0.0235356	Up	-	protein_coding
Os12g0123800	12.9333	9.06521	0.188425	0.0865933	6.64681	6.10866e-19	8.86615e-17	Up	6.06678	2.11564e-21	4.25164e-19	Up	NAC DOMAIN-CONTAINING PROTEIN 300	protein_coding
Os10g0530900	24.8264	7.71329	1.12576	0.748806	3.36697	1.00574e-08	2.63486e-07	Up	4.45216	1.07421e-16	9.56477e-15	Up	TAU GLUTATHIONE S-TRANSFERASE 50	protein_coding
Os05g0562300	5.69333	13.7357	2.07405	5.93292	1.22601	0.00559018	0.0286072	Up	1.45208	0.00261839	0.0124945	Up	DnaJ domain protein B7	protein_coding
Os07g0683600	12.1628	21.7219	0.822374	1.34976	4.01637	4.50523e-14	3.12584e-12	Up	3.87317	2.37902e-12	1.01575e-10	Up	-	protein_coding
novel.167	9.10402	12.0455	1.601	1.12159	3.43461	2.31366e-11	9.81421e-10	Up	2.50164	2.43345e-07	3.66572e-06	Up	-	-
Os03g0820400	23.4647	28.0811	0.268177	1.84867	3.93223	1.76154e-13	1.12349e-11	Up	6.39618	3.01259e-20	5.0142e-18	Up	ZINC FINGER PROTEIN 15	protein_coding
Os03g0748600	17.9531	18.3132	7.0148	7.59081	1.28502	0.00483996	0.0253721	Up	1.35197	0.0029918	0.0140598	Up	-	protein_coding
Os05g0529900	17.7776	17.209	0.0594221	0	11.1346	1.20603e-22	2.72127e-20	Up	8.06938	3.52766e-23	9.66722e-21	Up	-	protein_coding
Os11g0160400	24.1363	4.2631	0.155832	0.71615	2.57792	1.42143e-05	0.000175129	Up	7.21982	9.25793e-26	3.44065e-23	Up	-	protein_coding
Os07g0673900	24.3826	19.5339	5.75197	3.45675	2.51019	4.1617e-07	7.5504e-06	Up	2.07918	7.99937e-06	8.32782e-05	Up	Hypoxia-Induced Gene Domain 2	protein_coding
Os01g0327100	16.5435	6.62833	0.206659	0.0949733	6.06224	2.1486e-15	1.81422e-13	Up	6.28862	6.9459e-23	1.79469e-20	Up	class III peroxidase 15	protein_coding
Os02g0570400	8.64806	2.55875	0.0401842	0.069252	5.17103	8.96383e-13	5.01433e-11	Up	7.66862	8.13553e-26	3.10869e-23	Up	ENT-KAURENE SYNTHASE 7	protein_coding
Os11g0286800	3.09719	6.90343	1.35999	2.20735	1.6594	0.000250329	0.00211437	Up	1.18328	0.0114001	0.0423097	Up	oxidosqualene cyclase 10	protein_coding
Os01g0816100	18.2632	5.15911	2.25475	2.09445	1.31364	0.00857011	0.0399299	Up	3.01224	4.43586e-10	1.20106e-08	Up	NAC DOMAIN-CONTAINING PROTEIN 4	protein_coding
Os03g0820300	21.1501	18.8164	0.14454	1.74367	3.4404	6.93331e-11	2.76211e-09	Up	7.11224	4.61302e-22	9.71622e-20	Up	zinc finger protein ZFP182, zinc finger protein 182	protein_coding
Os04g0419100	23.857	11.1503	0.252834	0.145242	6.19963	3.5059e-16	3.30305e-14	Up	6.51797	5.49211e-23	1.47526e-20	Up	-	protein_coding
Os07g0531500	17.7055	19.1092	3.43708	2.43656	2.98209	2.89551e-09	8.47353e-08	Up	2.35953	8.6224e-07	1.13117e-05	Up	-	protein_coding
Os09g0400400	11.2586	13.2727	0	0	11.2212	3.30544e-23	7.99589e-21	Up	11.1815	6.02753e-23	1.6032e-20	Up	CINNAMYL ALCOHOL DEHYDROGENASE 8D	protein_coding
Os03g0158600	10.5464	38.3027	3.48311	8.23224	2.23196	1.48728e-06	2.40427e-05	Up	1.59256	0.00133517	0.00719287	Up	-	protein_coding
Os11g0128300	16.7346	22.1206	6.17522	3.93089	2.50484	2.75005e-07	5.1928e-06	Up	1.43425	0.00196129	0.00988294	Up	MIF1	protein_coding
Os01g0704100	1.82574	13.6773	0.471504	1.86215	2.88983	1.24418e-09	3.87047e-08	Up	1.94303	0.000601833	0.00362933	Up	HIGH AFFINITY NITRATE TRANSPORTER	protein_coding
novel.323	6.10719	13.6004	1.78582	4.704	1.5462	0.000640365	0.00470281	Up	1.76849	0.000280647	0.00190098	Up	-	-
Os09g0442400	6.47334	6.4352	0.506298	1.92876	1.75214	0.000177203	0.00158128	Up	3.66598	6.13475e-12	2.39815e-10	Up	-	protein_coding
Os06g0116900	15.8043	15.1379	6.82547	4.42147	1.78904	0.000167381	0.00150414	Up	1.2077	0.00784076	0.0309186	Up	-	protein_coding
Os09g0444900	9.6886	14.5043	0.0441824	0.862947	4.0777	3.65621e-14	2.57672e-12	Up	7.6214	2.94346e-20	4.9294e-18	Up	-	protein_coding
Os08g0331800	34.9702	20.9564	0.656603	4.14908	2.34821	2.47089e-06	3.75685e-05	Up	5.7061	4.05662e-20	6.67006e-18	Up	-	protein_coding
novel.235	6.47954	2.71426	0.269745	0.268591	3.34144	3.43797e-09	9.92613e-08	Up	4.57328	7.40549e-17	6.88051e-15	Up	-	-
Os10g0147200	45.0693	2.53771	0	0.213153	3.51645	8.1742e-05	0.000804456	Up	12.0784	4.57838e-29	3.10528e-26	Up	-	protein_coding
Os12g0448900	9.43942	3.83863	1.03778	0.470649	3.03398	4.54289e-08	1.02419e-06	Up	3.17878	1.11598e-10	3.42882e-09	Up	Pathogen-inducible oxygenase, fatty acid alpha-oxygenase, alpha-oxygenase, Rice alpha-oxygenase, rice fatty acid alpha-(di)oxygenase	protein_coding
Os01g0615200	7.87538	7.67824	2.70045	3.36477	1.20472	0.00902356	0.0416309	Up	1.54001	0.000802826	0.00467893	Up	ACYLTRANSFERASE 2	protein_coding
Os02g0731500	16.2435	9.23112	0.557725	0.699028	3.72619	6.5543e-11	2.62671e-09	Up	4.84739	2.93673e-17	2.97289e-15	Up	-	protein_coding
Os06g0674100	12.4406	24.8337	3.0522	1.66568	3.90576	3.123e-13	1.88439e-11	Up	2.02145	3.42673e-05	0.000303616	Up	-	protein_coding
Os02g0756100	14.8693	8.3307	3.15394	1.57022	2.41802	2.33396e-06	3.57701e-05	Up	2.23235	1.7917e-06	2.18075e-05	Up	-	protein_coding
Os12g0268000	6.34597	10.4212	0.290713	0.111334	6.51119	6.65331e-21	1.21529e-18	Up	4.42849	9.71043e-14	5.2064e-12	Up	SEKIGUCHI LESION	protein_coding
Os02g0747500	15.5092	14.146	4.2939	0.986661	3.84569	7.40678e-12	3.4648e-10	Up	1.84833	7.46296e-05	0.000608749	Up	-	protein_coding
Os07g0635500	10.0376	5.79264	0.385793	0.258558	4.47917	2.90143e-13	1.75465e-11	Up	4.6859	1.24069e-16	1.09286e-14	Up	-	protein_coding
Os09g0464000	2.03641	13.4754	0.774051	3.75938	1.85615	4.38967e-05	0.000476808	Up	1.38834	0.012998	0.0463506	Up	BETA-CARBONIC ANHYDRASE 2	protein_coding
Os10g0118000	10.5882	14.31	0.339254	0	11.1625	8.18434e-23	1.89446e-20	Up	4.93911	4.41799e-16	3.56727e-14	Up	-	protein_coding
Os01g0727700	37.222	47.9962	9.6912	3.64007	3.72767	4.01391e-12	1.99588e-10	Up	1.93647	4.10438e-05	0.000356529	Up	-	protein_coding
Os08g0327400	8.77224	5.53385	3.62435	1.93178	1.53164	0.00167691	0.0105375	Up	1.2716	0.00481771	0.0207665	Up	-	protein_coding
Os08g0483100	10.8874	12.0286	3.8473	2.65212	2.19387	6.46335e-06	8.73414e-05	Up	1.4966	0.00116323	0.00637545	Up	-	protein_coding
Os01g0813800	7.1705	1.357	3.13641	0.460591	1.56816	0.00646591	0.0322767	Up	1.18963	0.00708523	0.0288004	Up	BETA-GLUCOSIDASE 3	protein_coding
Os04g0570800	4.43723	3.01266	1.84787	1.31536	1.20961	0.0110179	0.0490697	Up	1.26013	0.00511274	0.0218542	Up	-	protein_coding
Os06g0203600	7.89267	4.13589	2.31393	1.43419	1.541	0.00148593	0.00952918	Up	1.76602	0.00012291	0.000927552	Up	chalcone isomerase 2	protein_coding
Os05g0495700	3.58883	4.33125	0.850256	1.25907	1.79607	0.000126058	0.00117243	Up	2.07216	1.44102e-05	0.000140991	Up	glycerol-3-phosphate dehydrogenase 1	protein_coding
Os02g0707200	15.0767	9.37444	2.48437	1.0783	3.12714	6.66191e-09	1.83465e-07	Up	2.59573	7.82107e-08	1.32368e-06	Up	DNA BINDING WITH ONE FINGER 7	protein_coding
Os02g0242900	9.3978	16.9771	0.312987	0.179797	6.52378	5.78876e-21	1.07196e-18	Up	4.87969	6.53812e-15	4.38935e-13	Up	-	protein_coding
Os07g0538200	10.2713	1.21783	0.593847	0.237314	2.35873	0.000332559	0.00270101	Up	4.10313	3.71572e-15	2.60484e-13	Up	-	protein_coding
Os03g0838400	6.89788	7.2035	1.1695	2.52922	1.52399	0.00110202	0.00743846	Up	2.55367	2.18973e-07	3.33561e-06	Up	AMMONIUM TRANSPORTER 3;2	protein_coding
Os03g0421800	11.599	13.1715	4.32175	5.7292	1.21543	0.0084861	0.0395797	Up	1.42011	0.00236472	0.0115808	Up	-	protein_coding
Os09g0482800	16.212	23.802	0.788485	3.82491	2.64963	5.69898e-08	1.25326e-06	Up	4.3422	2.91015e-13	1.44337e-11	Up	-	protein_coding
Os03g0188500	24.231	19.4621	2.24888	2.58376	2.92262	1.98844e-08	4.86705e-07	Up	3.42057	4.00458e-11	1.34627e-09	Up	ARABINOGALACTAN PROTEIN 3	protein_coding
Os11g0153000	19.8277	13.8488	7.20996	2.89427	2.26968	6.34749e-06	8.58622e-05	Up	1.45557	0.00147818	0.00774636	Up	-	protein_coding
Os05g0127400	8.15969	10.9999	2.99254	4.86085	1.19275	0.0088694	0.041082	Up	1.44273	0.00231858	0.0114079	Up	DnaJ domain protein B5	protein_coding
Os11g0117900	14.1119	14.6676	1.32194	1.15718	3.67022	1.36836e-11	6.09319e-10	Up	3.40657	8.63157e-11	2.70722e-09	Up	-	protein_coding
Os12g0630200	12.7994	19.4685	0.617075	1.4967	3.70901	2.35268e-12	1.22664e-10	Up	4.35484	2.4156e-13	1.2204e-11	Up	-	protein_coding
Os01g0327000	3.69093	1.02625	0.113969	0	9.58799	1.62982e-14	1.20557e-12	Up	5.00044	3.19402e-18	3.90332e-16	Up	class III peroxidase 14	protein_coding
Os12g0283100	3.41633	5.44234	0.0544264	0.0208437	7.88979	6.48232e-22	1.31861e-19	Up	5.91726	3.50805e-17	3.4862e-15	Up	-	protein_coding
Os04g0683600	5.35788	4.76763	0.189821	1.44482	1.73588	0.000257876	0.00217401	Up	4.79694	2.14599e-15	1.55762e-13	Up	-	protein_coding
Os01g0613500	4.47002	15.8079	1.71082	0.100799	7.22963	9.50967e-23	2.16393e-20	Up	1.38039	0.00579223	0.0242155	Up	-	protein_coding
Os02g0774200	24.8236	23.6367	2.03807	7.85112	1.60379	0.000653079	0.00478467	Up	3.59508	3.62225e-11	1.22686e-09	Up	-	protein_coding
Os08g0448000	5.09469	6.33556	1.67902	2.21483	1.53021	0.001155	0.00774546	Up	1.59673	0.000690821	0.00409213	Up	4-COUMARATE:COENZYME A LIGASE 5	protein_coding
Os09g0432300	23.5811	10.003	3.47804	2.14417	2.23176	2.98733e-05	0.000340317	Up	2.75528	1.42225e-08	2.82473e-07	Up	-	protein_coding
Os04g0439600	3.15552	6.03837	0.648754	0.472061	3.68485	3.11376e-12	1.58048e-10	Up	2.27522	6.72066e-06	7.12789e-05	Up	CRINKLY4-RELATED protein 1	protein_coding
Os03g0151600	9.43553	13.6928	2.69031	4.45669	1.63324	0.000500327	0.00381891	Up	1.805	0.000191698	0.00137296	Up	-	protein_coding
Os01g0615050	15.7994	27.5152	0.0959467	0.992107	4.79183	2.65103e-16	2.56977e-14	Up	7.2084	1.20999e-17	1.31308e-15	Up	-	protein_coding
Os10g0572900	4.30916	3.96194	1.88271	1.24792	1.67984	0.000520062	0.00391373	Up	1.19079	0.00957116	0.0365058	Up	-	protein_coding
Os01g0956200	6.06243	6.92235	0.756845	1.62567	2.10296	1.42185e-05	0.000175129	Up	2.99304	7.28287e-09	1.53882e-07	Up	-	protein_coding
Os06g0545900	3.20476	5.98375	0.964735	1.30236	2.21285	3.72154e-06	5.37242e-05	Up	1.72655	0.000417516	0.0026753	Up	-	protein_coding
Os05g0417300	10.5755	6.57228	3.26729	1.6561	2.00018	6.71989e-05	0.000682435	Up	1.69028	0.000263339	0.0017996	Up	-	protein_coding
Os08g0519700	3.57267	6.34993	0.7264	0.667654	3.25913	2.8261e-10	1.0011e-08	Up	2.29124	5.65846e-06	6.09183e-05	Up	-	protein_coding
Os02g0796600	8.032	9.67663	1.61965	1.49901	2.70139	7.62607e-08	1.64077e-06	Up	2.30385	3.36479e-06	3.85014e-05	Up	Prolyl Oligopeptidase 6, PROLYL OLIGOPEPTIDASE 6	protein_coding
Os04g0308000	9.50218	12.8792	3.47759	4.73534	1.45754	0.00180921	0.0112451	Up	1.44563	0.00215935	0.0107334	Up	WALL-ASSOCIATED KINASE GENE 35	protein_coding
Os04g0450600	15.261	11.3486	0.450327	1.84781	2.62881	3.29658e-07	6.12148e-06	Up	5.05784	8.01083e-17	7.31763e-15	Up	-	protein_coding
ENSRNA049473661	133.419	52.2636	23.3809	18.687	1.49613	0.0036005	0.0198903	Up	2.50702	1.95786e-07	3.00944e-06	Up	SNORD14	snoRNA
Os03g0654700	8.20465	10.1949	0.0412487	0.0473911	7.61046	4.19074e-20	6.90341e-18	Up	7.48075	2.41111e-19	3.57451e-17	Up	endosperm-specific gene 50	protein_coding
Os09g0431100	3.4799	3.42565	0.869216	1.19838	1.52897	0.00129739	0.00854879	Up	1.99592	2.98599e-05	0.000270484	Up	Glutamate receptor homolog 1.3, GLUTAMATE RECEPTOR-LIKE 1.1	protein_coding
Os07g0643800	13.4511	13.6199	0.625019	0.071809	7.42889	6.37664e-19	9.19719e-17	Up	4.40969	4.10172e-14	2.3727e-12	Up	-	protein_coding
Os08g0542700	2.03625	6.66573	0.450068	1.57712	2.09308	8.13811e-06	0.000107644	Up	2.16878	6.19584e-05	0.00051721	Up	-	protein_coding
Os08g0399600	6.13715	7.24762	2.47088	1.95169	1.90572	8.17609e-05	0.000804456	Up	1.30839	0.00493088	0.0211736	Up	-	protein_coding
Os09g0456800	7.17599	6.48756	2.3186	1.98661	1.72044	0.000394906	0.00313069	Up	1.62542	0.000521646	0.00320332	Up	HEAT STRESS TRANSCRIPTION FACTOR B1	protein_coding
Os01g0721400	5.46281	7.60515	0.850413	1.64144	2.22461	4.62982e-06	6.52231e-05	Up	2.67531	1.77242e-07	2.75091e-06	Up	-	protein_coding
Os03g0221200	3.85417	10.6383	1.55014	2.09264	2.35873	7.98892e-07	1.37401e-05	Up	1.30896	0.00889092	0.0342775	Up	-	protein_coding
Os09g0467300	5.14816	5.53723	0.340658	0.602131	3.2094	1.59933e-09	4.89666e-08	Up	3.90345	3.06979e-12	1.28524e-10	Up	PURINE PERMEASE 2	protein_coding
novel.1157	16.6893	12.7183	4.66049	3.25094	1.98004	7.46335e-05	0.000749153	Up	1.83565	9.97388e-05	0.000783415	Up	-	-
Os03g0626700	4.37444	6.72929	1.3817	2.39964	1.50167	0.00126773	0.00837801	Up	1.65744	0.000626297	0.0037575	Up	-	protein_coding
Os10g0576900	5.45722	12.0851	1.97461	2.71131	2.16922	4.96516e-06	6.9365e-05	Up	1.46144	0.00292425	0.0137734	Up	-	protein_coding
Os01g0920500	23.3142	7.16264	3.62768	2.1324	1.75844	0.00133766	0.00878179	Up	2.67827	2.72083e-08	5.09781e-07	Up	-	protein_coding
Os01g0358100	12.1133	17.2884	1.4034	6.54436	1.41566	0.00215705	0.0130067	Up	3.09857	8.15618e-09	1.7087e-07	Up	RAPID ALKALIZATION FACTOR 6	protein_coding
Os12g0639800	7.54595	9.22555	3.08555	3.90553	1.25431	0.00737303	0.0354982	Up	1.28591	0.00653202	0.0267978	Up	-	protein_coding
Os08g0110600	7.84954	20.0717	1.08715	6.6913	1.599	0.000514102	0.00389618	Up	2.8395	4.1497e-07	5.90669e-06	Up	-	protein_coding
Os02g0669366	7.7132	13.9837	3.21702	3.62359	1.96148	3.40009e-05	0.000379767	Up	1.25711	0.00868061	0.0336004	Up	-	protein_coding
Os10g0496000	11.062	7.06119	0.0875471	0	10.2909	1.2732e-18	1.75316e-16	Up	6.90061	1.11199e-20	1.97178e-18	Up	DNA BINDING WITH ONE FINGER 27	protein_coding
Os08g0203201	34.8945	9.86295	4.05912	2.26112	2.13276	0.000156638	0.00142043	Up	3.09679	4.43589e-10	1.20106e-08	Up	-	protein_coding
Os06g0547400	12.1982	6.21614	0.366082	0.0525745	6.74758	7.67233e-15	5.93688e-13	Up	5.03623	7.199e-17	6.71164e-15	Up	class III peroxidase 86, peroxidase FLXPER4, PER4	protein_coding
Os02g0654700	11.7717	4.28766	2.55666	1.08792	1.98817	0.000214066	0.00185863	Up	2.198	2.91661e-06	3.38848e-05	Up	ETHYLENE RESPONSE FACTOR 91	protein_coding
Os04g0435100	3.82773	6.68763	1.22758	1.79824	1.90822	5.3632e-05	0.000563791	Up	1.63528	0.000849226	0.00489293	Up	bi-directional amino acid transporter 7	protein_coding
Os04g0339400	18.0245	0.845597	0.597589	0	7.0527	0.000120499	0.00112775	Up	4.89904	5.46567e-18	6.39153e-16	Up	aldo-keto reductase	protein_coding
Os06g0683100	3.93531	11.8858	0.772394	5.37993	1.15831	0.0104432	0.0470251	Up	2.33833	2.43885e-05	0.000224291	Up	-	protein_coding
Os06g0586150	4.68906	2.20026	0.140295	0.0805932	4.74768	5.25648e-12	2.53852e-10	Up	5.04064	6.70908e-17	6.29817e-15	Up	-	protein_coding
Os05g0541100	5.74652	9.95493	0.717592	1.89138	2.40823	7.40314e-07	1.28081e-05	Up	2.99051	2.83932e-08	5.29057e-07	Up	-	protein_coding
Os01g0725400	13.289	13.2811	0.808348	0.69654	4.25156	4.65019e-13	2.72651e-11	Up	4.02387	1.27134e-12	5.72946e-11	Up	-	protein_coding
Os07g0410700	11.5259	4.27742	0.618316	0.189437	4.47407	1.3983e-10	5.24384e-09	Up	4.20757	1.44424e-14	9.04899e-13	Up	ETHYLENE RESPONSE FACTOR 86	protein_coding
Os08g0230800	4.7224	3.21839	0.526635	1.23642	1.39367	0.00398377	0.0216535	Up	3.15576	1.08692e-09	2.7113e-08	Up	Lectin Receptor Kinase paralog	protein_coding
Os02g0822900	5.86279	0.642537	1.48245	0.069049	3.18601	0.000252157	0.00212714	Up	1.97932	1.73999e-05	0.000165984	Up	RECEPTOR-LIKE CYTOPLASMIC KINASE 91	protein_coding
Os01g0638000	7.96352	4.83733	0.162274	0.186438	4.68199	8.70449e-13	4.8846e-11	Up	5.58291	2.89765e-18	3.55716e-16	Up	-	protein_coding
Os06g0724800	1.85818	15.8229	0.387075	0.840015	4.24203	3.69876e-15	3.00046e-13	Up	2.24644	0.000415552	0.00266397	Up	basic helix-loop-helix protein 155	protein_coding
Os01g0764800	1.82235	8.70505	0.415904	0.328513	4.72925	2.12444e-16	2.0889e-14	Up	2.12106	0.000156638	0.00114947	Up	GH3-2	protein_coding
Os06g0649700	4.11062	3.40342	0.865035	0.363603	3.23249	4.41245e-09	1.24741e-07	Up	2.24277	3.81237e-06	4.30777e-05	Up	-	protein_coding
Os07g0410300	17.9017	9.03496	0.273646	0.0785986	6.70698	1.37561e-14	1.02602e-12	Up	5.98972	1.67568e-19	2.53973e-17	Up	ETHYLENE RESPONSE FACTOR 136	protein_coding
Os02g0209400	4.40684	26.2371	0.783463	2.70039	3.29114	7.95159e-11	3.13062e-09	Up	2.47595	7.64132e-05	0.000617359	Up	-	protein_coding
Os11g0182100	7.17701	14.34	1.07676	4.87562	1.57043	0.000713248	0.0051588	Up	2.72599	4.65896e-07	6.55249e-06	Up	-	protein_coding
Os01g0548600	20.4636	6.47733	0.812149	1.52687	2.09354	0.000140709	0.00129212	Up	4.63847	6.07624e-16	4.77821e-14	Up	-	protein_coding
Os12g0636400	11.3063	6.54187	1.67042	1.04682	2.65173	8.88881e-07	1.511e-05	Up	2.75203	2.78662e-08	5.21027e-07	Up	-	protein_coding
Os12g0565300	3.53559	4.11375	1.06651	1.30701	1.66751	0.000494564	0.00378874	Up	1.72391	0.000314447	0.00209034	Up	-	protein_coding
novel.643	18.3518	6.14076	1.35616	0.856958	2.84403	2.14763e-06	3.31794e-05	Up	3.74821	1.47479e-12	6.55917e-11	Up	-	-
Os03g0762500	16.029	8.22842	2.5133	3.39712	1.28955	0.00878707	0.0407851	Up	2.66638	6.32575e-08	1.08756e-06	Up	-	protein_coding
Os10g0442000	2.85223	5.8922	0.77752	1.31017	2.18181	6.29803e-06	8.5279e-05	Up	1.86858	0.000257696	0.00176503	Up	-	protein_coding
Os10g0456000	12.4598	5.93415	1.66362	0.179189	5.01325	6.53754e-12	3.09048e-10	Up	2.89787	5.93287e-09	1.2664e-07	Up	-	protein_coding
Os01g0606900	2.89086	12.9034	0.607926	5.58762	1.22212	0.00700607	0.0344984	Up	2.2363	0.000201115	0.00141931	Up	DnaJ domain protein C10	protein_coding
Os07g0603600	9.4492	8.59909	2.30702	2.19803	1.98004	7.46335e-05	0.000749153	Up	2.02854	3.05317e-05	0.000273826	Up	-	protein_coding
Os01g0847300	16.5803	9.44114	1.77564	3.89465	1.29082	0.0082961	0.0390338	Up	3.21387	7.1051e-10	1.83582e-08	Up	-	protein_coding
Os06g0356800	5.90902	13.4129	1.00366	2.37028	2.5125	2.89285e-07	5.43189e-06	Up	2.54758	3.32298e-06	3.81033e-05	Up	-	protein_coding
Os05g0541750	30.128	16.8264	5.70783	2.62311	2.68842	1.02493e-06	1.7265e-05	Up	2.39417	8.84525e-07	1.15928e-05	Up	arabinogalactan peptide 3	protein_coding
Os05g0194900	13.8062	4.90748	2.48551	0.863328	2.51232	1.59378e-05	0.000194609	Up	2.46798	2.96826e-07	4.37895e-06	Up	Pyrophosphate-dependent phosphofructo-1-kinase, phosphofructokinase 4	protein_coding
Os08g0519750	11.2361	16.2119	4.79802	2.80636	2.54111	4.97732e-07	8.95151e-06	Up	1.22331	0.00958828	0.0365608	Up	-	protein_coding
Os02g0579000	5.05958	9.00422	1.92781	3.29531	1.46413	0.00171733	0.0107663	Up	1.38697	0.00512084	0.0218854	Up	NAC DOMAIN-CONTAINING PROTEIN 1	protein_coding
Os04g0206500	10.6139	3.31855	1.05131	0.0929127	5.09689	3.37527e-10	1.17853e-08	Up	3.32745	9.92512e-11	3.07736e-09	Up	-	protein_coding
Os05g0536250	4.79694	11.2812	1.51856	1.58113	2.8457	1.46659e-08	3.71855e-07	Up	1.65332	0.00113761	0.00626157	Up	APETALA2/ETHYLENE-RESPONSIVE ELEMENT BINDING PROTEIN 52	protein_coding
Os03g0829200	4.83471	2.19281	0.760355	0.474229	2.21804	3.88636e-05	0.000428905	Up	2.66215	5.95472e-08	1.02899e-06	Up	-	protein_coding
Os01g0699100	5.10154	8.30564	1.29478	2.67765	1.64672	0.000538104	0.00403706	Up	1.97157	0.000109637	0.000851301	Up	-	protein_coding
Os11g0704300	4.43938	5.16804	1.85875	1.53609	1.7632	0.000261735	0.0022024	Up	1.25173	0.00866409	0.0335412	Up	OBGM	protein_coding
Os05g0406300	3.51464	4.06715	1.02542	0.428405	3.2535	2.41621e-09	7.15299e-08	Up	1.77192	0.000237607	0.00164825	Up	-	protein_coding
Os03g0351700	10.6494	15.9928	0.58713	0.843199	4.24565	4.65064e-13	2.72651e-11	Up	4.15933	1.12578e-11	4.14414e-10	Up	-	protein_coding
Os02g0755400	3.84875	2.04132	0.339789	0.472574	2.12108	6.12388e-05	0.000629526	Up	3.49129	5.95305e-11	1.92958e-09	Up	-	protein_coding
Os09g0525500	9.99543	21.9401	1.65432	4.69577	2.23673	4.33286e-06	6.15817e-05	Up	2.58447	1.98426e-06	2.39684e-05	Up	type C non-specific lipid transfer protein 2, non-specific lipid transfer protein c2, lipid transfer protein c2, LIPID TRANSFER PROTEIN45	protein_coding
Os05g0451300	16.0728	7.30927	0.830171	1.03327	2.82739	8.59574e-07	1.46635e-05	Up	4.2597	5.25685e-14	2.95889e-12	Up	-	protein_coding
Os08g0140500	5.16667	7.08609	0.93896	1.97776	1.85409	0.000134004	0.0012369	Up	2.45195	2.07108e-06	2.49282e-05	Up	-	protein_coding
Os04g0566600	5.57064	7.902	1.4108	1.97544	2.01255	3.48248e-05	0.000388001	Up	1.97492	8.57919e-05	0.000685577	Up	-	protein_coding
Os11g0598200	3.28611	2.56421	0.517755	0.48863	2.4016	4.61464e-06	6.50776e-05	Up	2.65854	1.80748e-07	2.79892e-06	Up	-	protein_coding
Os02g0205500	3.38053	6.52996	0.478489	1.94242	1.7627	0.000214148	0.00185863	Up	2.80882	3.98373e-07	5.69434e-06	Up	-	protein_coding
Os12g0609900	11.4324	3.16959	2.72692	0.111892	4.76306	1.32729e-08	3.38131e-07	Up	2.06294	1.27307e-05	0.000125961	Up	F-box protein 676	protein_coding
Os03g0656201	12.913	4.35584	4.9381	1.32626	1.72492	0.00207346	0.0126188	Up	1.38285	0.00264508	0.0125907	Up	-	protein_coding
Os12g0510750	9.19556	26.6491	0.490445	0.563478	5.54757	6.36668e-18	7.80602e-16	Up	4.19585	2.61833e-10	7.509e-09	Up	-	protein_coding
Os02g0469300	2.83788	2.02595	0.883299	0.696453	1.55308	0.00209446	0.0127208	Up	1.67901	0.000408951	0.00262849	Up	-	protein_coding
Os07g0538300	5.19008	3.96347	0.0257761	0	10.2218	3.65407e-18	4.67216e-16	Up	7.49837	1.81401e-19	2.71901e-17	Up	-	protein_coding
novel.782	5.86003	3.5708	2.53508	0.877765	2.03439	0.000150461	0.00136996	Up	1.20497	0.00879952	0.0339589	Up	-	-
Os07g0127500	25.798	2.89684	0	0	8.04726	1.67165e-07	3.31503e-06	Up	11.3947	2.28529e-24	7.29412e-22	Up	PATHOGENESIS-RELATED GENE 1-72	protein_coding
Os04g0556000	2.21142	3.06014	0.853665	1.02438	1.59218	0.000947718	0.00652492	Up	1.36838	0.00476158	0.0205507	Up	HEAVY METAL ATPASE 5	protein_coding
Os07g0151800	10.9985	13.4713	4.46808	3.12032	2.12172	2.8715e-05	0.000328656	Up	1.29505	0.00708704	0.0288004	Up	-	protein_coding
Os08g0559501	10.3168	13.7538	1.25816	1.19042	3.5353	2.13894e-10	7.71946e-09	Up	3.02463	1.86138e-08	3.58914e-07	Up	-	protein_coding
Os01g0212700	9.84467	8.94712	0.11782	1.96278	2.19977	1.31574e-05	0.000163787	Up	6.3043	6.46397e-17	6.09742e-15	Up	-	protein_coding
Os11g0477400	3.16285	2.71786	0.211281	0.750295	1.86911	0.000193282	0.00169876	Up	3.88769	1.60137e-11	5.75432e-10	Up	-	protein_coding
Os11g0643600	12.2195	25.2656	0	2.15273	3.55981	3.68384e-11	1.52646e-09	Up	9.94786	1.35735e-16	1.18029e-14	Up	-	protein_coding
Os06g0202700	11.9027	5.42608	2.9708	1.3798	1.98469	0.000279483	0.00232767	Up	1.99715	3.23603e-05	0.000288794	Up	-	protein_coding
Os05g0409100	11.7081	6.63377	1.25149	0.205407	4.97707	1.05811e-11	4.84008e-10	Up	3.21628	9.31408e-10	2.37492e-08	Up	-	protein_coding
Os07g0523965	5.54476	13.4259	0	0.591023	4.50405	1.47723e-14	1.09875e-12	Up	9.75542	1.86933e-15	1.37067e-13	Up	-	protein_coding
Os11g0558900	3.59009	0.943372	1.5962	0.243046	1.96124	0.00131742	0.00865735	Up	1.16565	0.010265	0.0386737	Up	-	protein_coding
Os06g0697500	6.1102	6.32646	0.473395	0.045324	6.98684	2.99375e-16	2.86068e-14	Up	3.67508	1.09394e-10	3.36873e-09	Up	-	protein_coding
novel.1200	9.29418	1.83213	0	0	8.6304	6.94986e-10	2.2841e-08	Up	11.1679	7.57914e-23	1.93983e-20	Up	-	-
Os01g0947000	6.39191	2.42075	0	0	9.36591	2.15063e-13	1.34922e-11	Up	10.9629	1.68103e-21	3.42904e-19	Up	-	protein_coding
Os01g0224000	3.83587	3.88702	0.330655	0.11689	5.03198	1.50824e-13	9.73507e-12	Up	3.52219	3.5127e-10	9.71431e-09	Up	-	protein_coding
Os03g0661600	10.529	6.37724	0.164884	0.189437	5.03687	4.76623e-12	2.31963e-10	Up	5.94201	2.37535e-17	2.45031e-15	Up	OsPR5, PR5	protein_coding
Os04g0589800	10.9606	16.2841	0.433722	0.498308	5.01458	1.1394e-14	8.66685e-13	Up	4.62604	1.45898e-12	6.49953e-11	Up	LATE EMBRYOGENESIS ABUNDANT PROTEIN 1	protein_coding
Os07g0132500	6.0799	8.98403	1.14742	3.16389	1.5191	0.00150802	0.00964318	Up	2.39647	8.29049e-06	8.59461e-05	Up	-	protein_coding
Os07g0438700	6.1071	3.84809	1.76504	1.03647	1.90292	0.000385548	0.00306827	Up	1.78559	0.00019128	0.00137105	Up	-	protein_coding
Os01g0900200	4.30008	5.97129	0.625178	2.19971	1.45427	0.00237436	0.014052	Up	2.77078	4.32252e-07	6.12376e-06	Up	-	protein_coding
Os03g0770800	4.6385	1.87484	1.96022	0.250235	2.90346	4.33464e-06	6.15817e-05	Up	1.23871	0.00713676	0.0289289	Up	CELLULOSE SYNTHASE LIKE C9	protein_coding
Os10g0394000	8.40169	3.65089	0.799272	0.289987	3.64497	2.86306e-08	6.79117e-07	Up	3.3836	2.26537e-10	6.58729e-09	Up	GDSL ESTERASE/LIPASE PROTEIN 106	protein_coding
novel.588	11.5524	11.3588	2.96394	4.6823	1.29198	0.0085944	0.0400292	Up	1.9562	9.38176e-05	0.000741864	Up	-	-
Os08g0186200	19.8454	23.7206	2.8829	5.70433	2.06766	4.47983e-05	0.000485424	Up	2.77291	3.42625e-07	4.99216e-06	Up	-	protein_coding
Os01g0307624	6.29025	1.0775	0.0761476	0.116649	3.18714	4.10672e-05	0.000449713	Up	6.31323	1.09771e-19	1.71154e-17	Up	-	protein_coding
Os04g0223500	2.67128	8.26495	0.0689869	0.198149	5.36643	8.65741e-17	8.9753e-15	Up	5.19579	1.03749e-10	3.20949e-09	Up	-	protein_coding
Os06g0109500	8.50419	8.55466	3.40919	1.56674	2.45792	3.34267e-06	4.89568e-05	Up	1.31416	0.00653477	0.026801	Up	-	protein_coding
novel.328	2.91926	1.93279	0.320693	0.429856	2.17836	5.70525e-05	0.000593306	Up	3.17572	4.08917e-09	9.09336e-08	Up	-	-
Os04g0578000	5.31743	3.43379	0	0.167282	4.34432	5.5553e-11	2.24309e-09	Up	10.6672	1.30466e-19	2.02259e-17	Up	ACC SYNTHASE 2	protein_coding
Os07g0654500	3.34431	7.10621	0.530493	0.406326	4.12868	2.08255e-12	1.10293e-10	Up	2.64462	2.13695e-06	2.56415e-05	Up	-	protein_coding
Os03g0676400	17.5889	8.69825	1.29089	0.317812	4.73858	1.62929e-10	6.0509e-09	Up	3.75491	1.09937e-11	4.06902e-10	Up	VQ motif-containing protein 13	protein_coding
Os01g0182300	9.66229	11.2594	2.23794	3.33302	1.76859	0.000386357	0.00307289	Up	2.10296	3.40419e-05	0.000302031	Up	-	protein_coding
Os11g0210500	10.3534	0.617206	0.0384868	0	6.97088	0.000193974	0.00169876	Up	7.91613	3.57456e-22	7.82078e-20	Up	ALCOHOL DEHYDROGENASE 2	protein_coding
Os01g0784500	3.65014	4.53455	1.15234	1.05914	2.10923	3.21813e-05	0.000361246	Up	1.65759	0.000854263	0.00489293	Up	RECEPTOR-LIKE CYTOPLASMIC KINASE 44	protein_coding
Os02g0622300	20.2989	5.56589	2.10006	1.49363	1.90426	0.00186088	0.0115077	Up	3.26336	5.33986e-10	1.42449e-08	Up	-	protein_coding
Os05g0186300	2.82014	4.63621	0.329474	0.757072	2.6244	4.09694e-07	7.44295e-06	Up	3.08304	9.95399e-08	1.64065e-06	Up	cytosolic NADP malic enzyme 2	protein_coding
Os01g0714800	12.8596	1.36168	0	0.236916	2.50529	0.00288962	0.0165612	Up	11.117	1.65182e-22	3.96583e-20	Up	WRKY GENE 26	protein_coding
Os06g0215600	8.07627	4.20767	0	0.0985496	5.35402	1.94745e-11	8.39342e-10	Up	10.7115	7.0716e-20	1.13522e-17	Up	12-OXOPHYTODIENOATE REDUCTASE 5	protein_coding
Os01g0291500	5.02266	4.27165	0.853677	0.980798	2.13294	5.47538e-05	0.000573623	Up	2.54822	1.0176e-06	1.31526e-05	Up	acyltransferase 4, p-coumarate monolignol transferase, p-coumaroyl-CoA monolignol transferase 1	protein_coding
Os04g0185600	2.7368	7.95127	0	0.123101	5.97624	1.78003e-17	2.02524e-15	Up	9.41564	1.15749e-13	6.1214e-12	Up	PHOSPHATE TRANSPORTER 5	protein_coding
Os03g0439000	7.98534	8.12945	0.929967	1.13968	2.84142	2.37008e-07	4.56532e-06	Up	3.08997	2.0414e-08	3.91125e-07	Up	-	protein_coding
Os07g0130100	1.91277	4.99259	0.417138	0.569115	3.14104	2.82815e-09	8.31749e-08	Up	2.18655	8.74298e-05	0.000697638	Up	-	protein_coding
Os05g0552800	8.53112	9.80071	0.98585	3.2237	1.61685	0.00113504	0.0076326	Up	3.0997	4.72683e-08	8.32998e-07	Up	-	protein_coding
novel.1241	3.8566	3.05639	0.315394	1.12002	1.4609	0.00421211	0.0225073	Up	3.59603	5.48654e-10	1.45931e-08	Up	-	-
Os09g0562600	1.85471	3.97627	0.574784	0.715406	2.48508	1.22123e-06	2.01667e-05	Up	1.68282	0.00153499	0.00800083	Up	WALL-ASSOCIATED KINASE GENE 92	protein_coding
Os10g0547200	12.5224	2.09313	0.568935	0.0653655	4.86673	6.64018e-07	1.16305e-05	Up	4.4421	2.50924e-14	1.5061e-12	Up	-	protein_coding
Os08g0374701	6.70658	21.1058	0.601976	0.922155	4.51272	4.58234e-14	3.16299e-12	Up	3.45086	1.5198e-07	2.39444e-06	Up	RECEPTOR-LIKE CYTOPLASMIC KINASE 253	protein_coding
Os05g0456000	8.70218	6.75678	2.06613	2.29467	1.56997	0.00226613	0.0135881	Up	2.0677	4.7569e-05	0.000409048	Up	-	protein_coding
Os01g0723600	6.75261	2.67608	0.416064	0.521477	2.36416	8.58981e-05	0.000841463	Up	4.00419	3.7224e-12	1.52091e-10	Up	-	protein_coding
Os11g0591200	5.59625	3.96179	0.888405	0.881511	2.17707	5.71591e-05	0.000593955	Up	2.64636	4.43739e-07	6.28032e-06	Up	-	protein_coding
Os08g0398300	2.42075	1.89004	0.482999	0.205527	3.20216	5.03045e-08	1.12373e-06	Up	2.31793	7.06783e-06	7.46691e-05	Up	ABC TRANSPORTER A FAMILY MEMBER 4	protein_coding
Os07g0586800	6.02015	8.30412	0.886194	1.69693	2.30135	9.12389e-06	0.000118408	Up	2.7523	7.51299e-07	9.96712e-06	Up	-	protein_coding
Os01g0699900	10.5217	6.81841	0	0	9.68099	4.50469e-15	3.56801e-13	Up	10.5038	1.41447e-18	1.86284e-16	Up	-	protein_coding
Os09g0545400	8.77198	1.07287	1.66221	0.100512	3.35969	0.000240916	0.00205394	Up	2.39371	1.03651e-06	1.33779e-05	Up	SMALL AUXIN-UP RNA 40	protein_coding
Os02g0212400	13.7971	44.3001	1.43028	10.1334	2.14043	1.29191e-05	0.000161345	Up	3.24343	1.10507e-06	1.41018e-05	Up	-	protein_coding
Os11g0181200	7.55694	20.4988	0	0	10.641	8.48693e-21	1.52941e-18	Up	9.40023	1.42056e-13	7.41149e-12	Up	-	protein_coding
Os08g0331900	5.26718	5.82431	0.861504	1.53968	1.93081	0.000157538	0.00142811	Up	2.60197	2.07923e-06	2.50153e-05	Up	-	protein_coding
Os12g0442800	5.24362	3.60162	1.86747	0.810541	2.15989	0.00010419	0.000999142	Up	1.48453	0.00209448	0.0104608	Up	-	protein_coding
Os04g0494100	6.7698	7.49343	1.50445	0.898808	3.06416	7.83382e-08	1.67606e-06	Up	2.16222	2.80658e-05	0.00025595	Up	CHITINASE 5	protein_coding
Os04g0659800	7.47612	2.15402	0.0748653	0	8.80584	1.29769e-10	4.90765e-09	Up	6.5613	1.68711e-18	2.17959e-16	Up	amino acid permease 7B, amino acid permease 14, amino acid/auxin permease 14	protein_coding
novel.350	2.29507	2.55293	0.349194	0.977908	1.39744	0.00479358	0.0251629	Up	2.70526	7.98727e-07	1.0555e-05	Up	-	-
Os08g0476000	3.9418	4.59917	1.59849	1.10191	2.07183	7.87314e-05	0.000778643	Up	1.2971	0.00889092	0.0342775	Up	-	protein_coding
Os04g0572800	16.4481	4.98746	6.15018	1.11569	2.16198	0.000785983	0.0056099	Up	1.4148	0.00288139	0.0136307	Up	-	protein_coding
Os10g0527400	11.1607	1.5135	0.641758	0.245774	2.60436	0.00159155	0.0101291	Up	4.10496	4.20331e-13	2.03272e-11	Up	TAU GLUTATHIONE S-TRANSFERASE 19	protein_coding
Os01g0621200	7.45712	1.84916	0.980109	0.234595	2.96603	4.98313e-05	0.000527597	Up	2.91912	1.37029e-08	2.73836e-07	Up	gamma-aminobutyric acid transporter 2	protein_coding
Os05g0370700	10.3152	4.14026	0.113998	0	9.14122	3.02785e-12	1.54564e-10	Up	6.41916	1.32612e-17	1.42768e-15	Up	-	protein_coding
novel.94	3.42458	2.87973	0.840189	0.386121	2.90271	6.92483e-07	1.20818e-05	Up	2.02044	6.87745e-05	0.000566956	Up	-	-
Os10g0118200	4.03119	6.86016	0.0831106	0.190973	5.14325	3.41702e-14	2.43917e-12	Up	5.52033	2.07999e-12	8.94296e-11	Up	O-methyltransferase ZRP4	protein_coding
Os02g0634600	2.57107	1.5649	0.819205	0.564716	1.48176	0.00643045	0.0321235	Up	1.64468	0.000849226	0.00489293	Up	-	protein_coding
Os09g0375000	3.9512	3.36113	0.70618	0.553184	2.60968	3.19405e-06	4.69937e-05	Up	2.47552	2.47087e-06	2.90949e-05	Up	enolase 1	protein_coding
Os02g0724500	8.00941	3.74305	0.283419	0	9.26653	7.79126e-13	4.41357e-11	Up	4.79228	1.99248e-14	1.22022e-12	Up	OsSTA72	protein_coding
Os07g0130200	1.43566	5.633	0.165106	0.316153	4.15551	1.41972e-12	7.7012e-11	Up	3.09399	4.84488e-06	5.33015e-05	Up	-	protein_coding
Os03g0723000	2.2642	3.44896	0.76523	1.36761	1.34779	0.005549	0.0284398	Up	1.55844	0.00255608	0.012252	Up	SCARECROW-LIKE7, SCARECROW-LIKE 7	protein_coding
Os05g0516700	8.3857	6.60696	3.06415	1.42494	2.22121	5.96822e-05	0.000615173	Up	1.44736	0.00301273	0.014146	Up	-	protein_coding
Os01g0960200	8.3249	6.61412	3.04842	2.53921	1.39334	0.00726212	0.0350522	Up	1.44417	0.00361816	0.0164203	Up	-	protein_coding
Os12g0270900	3.52476	4.68766	0	0.185362	4.64503	1.45898e-12	7.88231e-11	Up	9.92651	1.85647e-16	1.56904e-14	Up	-	protein_coding
Os02g0742700	5.68848	4.20254	0	0.0905899	5.47361	4.0543e-12	2.01224e-10	Up	10.3277	1.53349e-17	1.62514e-15	Up	-	protein_coding
Os08g0518800	10.255	12.922	0.652292	0.214122	5.8527	3.46413e-14	2.46072e-12	Up	3.95057	1.73453e-10	5.1542e-09	Up	glycosyl hydrolase	protein_coding
Os07g0418700	6.54346	7.89207	0	0	10.0827	2.24245e-17	2.50884e-15	Up	10.0101	6.30941e-17	6.00611e-15	Up	REPETITIVE PROLINE-RICH PROTEIN 2.1	protein_coding
Os04g0642000	1.49934	2.28295	0.193605	0.185362	3.62318	1.14816e-09	3.60155e-08	Up	2.93881	3.9235e-07	5.62603e-06	Up	MULTIDRUG RESISTANCE 12	protein_coding
Os07g0537600	5.16658	0.692821	0.598426	0.125007	2.45309	0.00390492	0.0213068	Up	3.10084	2.73605e-09	6.29592e-08	Up	-	protein_coding
Os08g0546800	0.769775	8.40438	0.123168	1.98112	2.0975	1.67739e-05	0.000204076	Up	2.59683	0.00607288	0.0251768	Up	HEAT STRESS TRANSCRIPTION FACTOR B2B	protein_coding
Os09g0554200	3.82346	11.9026	0.9909	0.607176	4.2894	8.70288e-13	4.8846e-11	Up	1.93747	0.000726766	0.00428541	Up	-	protein_coding
Os05g0162500	7.30373	2.4353	2.22723	0.697878	1.809	0.00264123	0.0152877	Up	1.70819	0.000394906	0.00254848	Up	Catharanthus roseus receptor-like kinase1-like kinase 10	protein_coding
Os04g0583000	1.0325	1.84881	0.0533292	0.566751	1.71839	0.000526492	0.00395546	Up	4.23462	1.94117e-09	4.55965e-08	Up	F-box protein 229	protein_coding
Os10g0505900	3.96219	5.59595	0.0382712	0	10.1493	9.54831e-18	1.15487e-15	Up	6.53945	1.01356e-13	5.39173e-12	Up	-	protein_coding
Os10g0546400	5.21042	11.7241	0.639165	0.734343	3.99559	1.26093e-11	5.67124e-10	Up	3.00883	6.38276e-07	8.67557e-06	Up	SMR1	protein_coding
ENSRNA049475602	75.6952	42.091	22.3095	11.7767	1.84631	0.00105529	0.00717356	Up	1.75682	0.000437362	0.00277688	Up	snosnR60_Z15	snoRNA
Os05g0582500	5.38307	3.5754	0.312589	0.359136	3.31288	8.34256e-08	1.7694e-06	Up	4.08454	1.04464e-11	3.89346e-10	Up	SERINE CARBOXYPEPTIDASE 29	protein_coding
Os11g0133700	16.9815	34.8572	3.71987	9.68727	1.85947	0.000211002	0.00183889	Up	2.17961	0.00013211	0.00099037	Up	-	protein_coding
Os08g0388900	8.52198	2.09187	0	0.103988	4.27041	1.25988e-06	2.07668e-05	Up	10.7115	7.0716e-20	1.13522e-17	Up	-	protein_coding
Os02g0152400	5.16916	6.50445	1.78534	2.47558	1.40641	0.00569817	0.0290822	Up	1.52745	0.00358536	0.0162878	Up	RuBisCO small subunit 1, Ribulose-1, 5-Bisphosphate Carboxylase/Oxygenase Small Subunit 1	protein_coding
Os12g0624300	3.55802	5.13819	0.2525	0	10.1116	1.68155e-17	1.94032e-15	Up	3.79278	1.13901e-09	2.83239e-08	Up	-	protein_coding
Os10g0159600	9.36271	1.26695	0.0926233	0	7.73663	1.61305e-06	2.57351e-05	Up	6.57884	1.2736e-18	1.6855e-16	Up	-	protein_coding
Os02g0562600	3.09658	0.812723	0.646151	0.157472	2.36461	0.000660415	0.00482804	Up	2.25421	5.46317e-06	5.90972e-05	Up	POWDERY-MILDEW-RESISTANCE GENE O_	protein_coding
novel.646	4.1455	4.46918	1.217	1.0986	2.03439	0.000150461	0.00136996	Up	1.76151	0.000721479	0.00425886	Up	-	-
Os01g0138400	0.963308	4.86434	0.24171	0.925678	2.4049	1.45283e-06	2.35283e-05	Up	1.97872	0.00232234	0.0114222	Up	-	protein_coding
Os05g0168200	4.59825	7.7242	0.363916	2.78738	1.48351	0.00252827	0.0147676	Up	3.63218	2.39335e-08	4.50914e-07	Up	-	protein_coding
Os05g0361500	5.34066	0.473128	1.53598	0	6.88414	0.000315208	0.00257802	Up	1.79287	0.000178174	0.00128629	Up	PECTIN METHYLESTERASE 17	protein_coding
Os12g0630500	8.23436	4.76442	1.0229	1.54248	1.63743	0.00253284	0.0147878	Up	2.99753	3.76507e-08	6.80522e-07	Up	-	protein_coding
Os09g0544800	2.73468	2.4777	0.754145	0.448161	2.47365	1.103e-05	0.000140897	Up	1.85178	0.000315719	0.0020922	Up	guanine nucleotide exchange factor for Rop 7, small GTPase Rac/ROP guanine nucleotide exchange factor 2	protein_coding
Os07g0526600	5.96928	0.680031	2.20056	0	7.13014	7.55368e-05	0.000751199	Up	1.43528	0.00231858	0.0114079	Up	-	protein_coding
Os06g0698200	10.0792	7.07345	1.11677	0.549884	3.67596	2.00311e-08	4.89404e-07	Up	3.16111	1.34767e-08	2.70231e-07	Up	HOMEOBOX GENE 18	protein_coding
Os09g0327100	4.39054	6.48401	1.17977	0.353595	4.18683	5.73319e-11	2.31144e-09	Up	1.88812	0.000385548	0.00249521	Up	small GTP-binding protein OsRab11C2	protein_coding
Os05g0206100	5.07366	14.7554	0	0	10.4503	1.3814e-19	2.15651e-17	Up	9.10948	4.84185e-12	1.91766e-10	Up	C-TERMINALLY ENCODED PEPTIDE 11	protein_coding
Os11g0303800	1.73169	2.65905	0.306386	0.234673	3.503	4.61747e-09	1.30372e-07	Up	2.48728	9.58679e-06	9.8147e-05	Up	-	protein_coding
Os11g0158300	2.94164	1.52232	0.246545	0.540766	1.50382	0.00565482	0.0289049	Up	3.56065	8.71692e-10	2.24161e-08	Up	-	protein_coding
Os10g0566400	3.4322	5.38229	0.27544	0.22604	4.55823	4.23465e-12	2.08632e-10	Up	3.6156	8.65992e-09	1.80348e-07	Up	-	protein_coding
Os04g0506800	4.63877	5.92627	0	0	9.98182	8.54765e-17	8.90846e-15	Up	9.82631	6.76724e-16	5.27573e-14	Up	STLP3	protein_coding
Os02g0788600	3.49331	0.790427	0.98154	0.192534	2.03561	0.00461337	0.0243629	Up	1.826	0.000178147	0.00128629	Up	-	protein_coding
Os02g0813600	2.58311	5.8425	0.0720162	0	10.2993	1.11943e-18	1.5574e-16	Up	5.08554	3.37527e-10	9.37267e-09	Up	-	protein_coding
Os05g0119100	12.1952	16.1628	0.383587	1.17522	3.7785	4.81613e-10	1.63487e-08	Up	4.93671	1.46614e-11	5.3106e-10	Up	-	protein_coding
Os11g0598300	0.652385	2.40323	0.0400142	0.0766212	4.95543	2.44928e-14	1.77266e-12	Up	3.97485	3.67248e-07	5.2997e-06	Up	-	protein_coding
Os02g0592000	7.19364	7.18068	0.808348	0	9.69379	3.76863e-15	3.02064e-13	Up	3.13912	5.13987e-08	9.01971e-07	Up	-	protein_coding
Os05g0125300	5.98468	3.6152	0.277035	0.424385	3.08835	8.04485e-07	1.38115e-05	Up	4.40502	3.43745e-12	1.42379e-10	Up	RECEPTOR-LIKE CYTOPLASMIC KINASE 177	protein_coding
Os08g0203150	10.7626	9.23711	3.08059	2.40168	1.95268	0.000319994	0.0026116	Up	1.79799	0.000530419	0.00325204	Up	-	protein_coding
Os02g0240100	5.70928	2.05642	2.13355	0.58617	1.81579	0.00355334	0.0196642	Up	1.41521	0.00312262	0.0145912	Up	class III peroxidase 30	protein_coding
Os12g0629700	11.856	3.06507	0.850969	0.799926	1.94026	0.00289243	0.0165632	Up	3.78414	6.08621e-11	1.96804e-09	Up	-	protein_coding
Os03g0324700	3.70382	2.1741	0.888945	0.529572	2.04435	0.000543898	0.00407143	Up	2.05166	5.61987e-05	0.000474384	Up	-	protein_coding
novel.1305	1.96795	2.58096	0.0229913	0.607545	2.09706	7.6688e-05	0.000760115	Up	6.26534	2.58245e-12	1.08961e-10	Up	-	-
Os01g0626400	4.26759	2.68311	1.44274	0.71039	1.92487	0.000998515	0.00683783	Up	1.55892	0.00174856	0.00891197	Up	WRKY GENE11	protein_coding
novel.591	3.06398	2.28497	0.250573	0.479811	2.2587	7.24214e-05	0.000731598	Up	3.59306	2.99876e-09	6.88877e-08	Up	-	-
Os01g0385400	2.48391	3.17696	0	0.122834	4.66976	1.28665e-11	5.75586e-10	Up	9.69357	3.76863e-15	2.63513e-13	Up	-	protein_coding
Os12g0210500	8.86517	2.72409	1.04449	0.211769	3.65153	7.9832e-06	0.000105803	Up	3.07434	1.1081e-08	2.25527e-07	Up	-	protein_coding
Os11g0151400	3.21555	3.1939	0.624551	0.037766	6.2647	3.09956e-12	1.57625e-10	Up	2.35469	1.54023e-05	0.000149237	Up	-	protein_coding
novel.1374	4.66826	10.8783	0.392231	1.53217	2.8352	1.64651e-07	3.27727e-06	Up	3.54118	3.2435e-07	4.75639e-06	Up	-	-
Os06g0146600	12.4669	3.95573	0	0.377861	3.3672	8.67405e-06	0.000113226	Up	10.3992	5.75093e-18	6.66764e-16	Up	-	protein_coding
Os06g0147250	10.622	19.8308	4.16962	3.9921	2.32165	1.21155e-05	0.000153052	Up	1.34234	0.0132567	0.047026	Up	-	protein_coding
Os01g0934800	8.94897	2.86968	1.12423	0.759786	1.92089	0.00261795	0.0152124	Up	2.98185	2.83932e-08	5.29057e-07	Up	PYRICULARIA ORYZAE RESISTANCE R7B	protein_coding
Os11g0618800	10.1227	8.50921	3.86583	3.09559	1.46993	0.00706865	0.0347302	Up	1.38307	0.00658314	0.0269871	Up	-	protein_coding
Os12g0150200	2.9708	4.12539	0.173538	0.0797518	5.63053	5.75913e-13	3.32556e-11	Up	4.06477	1.36286e-09	3.29833e-08	Up	Cytochrome P450 family protein	protein_coding
novel.1349	8.92543	8.55332	0	0.294827	4.82254	6.71514e-11	2.68316e-09	Up	9.86049	4.86661e-16	3.90625e-14	Up	-	-
Os06g0146900	3.9819	9.14594	0.962123	2.12576	2.11579	4.73929e-05	0.000509427	Up	2.03714	0.000661742	0.00393708	Up	-	protein_coding
Os01g0631500	6.21291	2.50271	0.385894	0.609617	2.04196	0.000890608	0.0061681	Up	3.98752	3.51975e-11	1.19364e-09	Up	-	protein_coding
Os04g0688600	1.9129	3.42338	0	0.344836	3.31378	1.68729e-08	4.19892e-07	Up	9.28751	6.25755e-13	2.94735e-11	Up	class III peroxidase 63	protein_coding
Os01g0859100	3.57084	3.33242	0.0353256	0.162344	4.33674	6.56143e-10	2.18046e-08	Up	6.505	1.39838e-13	7.30986e-12	Up	-	protein_coding
Os10g0571300	2.95575	1.60655	0.631774	0.378705	2.09009	0.000684293	0.00497939	Up	2.21789	2.26596e-05	0.000210532	Up	RECEPTOR-LIKE CYTOPLASMIC KINASE 308	protein_coding
Os01g0326100	2.99702	5.84633	0.63025	1.68957	1.80237	0.000440624	0.00344632	Up	2.2363	0.000201115	0.00141931	Up	peroxidase component RP-2 or RP-4, class III peroxidase 13	protein_coding
Os01g0910800	14.9734	4.67254	0	0.237114	4.24075	1.66269e-06	2.64327e-05	Up	10.3358	1.35368e-17	1.44588e-15	Up	-	protein_coding
Os08g0104400	5.71656	12.5153	0.568584	0.871003	3.84163	2.4417e-10	8.72997e-09	Up	3.30302	7.3456e-07	9.80342e-06	Up	-	protein_coding
Os04g0178300	2.51455	0.646633	0.514102	0.0218762	4.75167	1.82875e-06	2.8783e-05	Up	2.28277	9.33978e-06	9.60204e-05	Up	ENT-COPALYL DIPHOSPHATE SYNTHASE 4	protein_coding
Os05g0475400	2.60446	4.41809	0.181528	0.125136	5.10551	2.19976e-12	1.15363e-10	Up	3.81032	2.00556e-08	3.85345e-07	Up	alanine:glyoxylate aminotransferase-like protein, aminotransferase 1	protein_coding
Os09g0367700	10.7434	1.09697	0	0	7.0527	0.000120499	0.00112775	Up	10.5323	9.01377e-19	1.23507e-16	Up	TAU GLUTATHIONE S-TRANSFERASE 5	protein_coding
Os08g0512100	8.85345	2.57595	0.0620604	0.0713018	5.04019	1.33489e-07	2.70924e-06	Up	7.00155	2.05249e-16	1.72396e-14	Up	-	protein_coding
novel.1099	6.8907	0.70705	0	0	7.0527	0.000120499	0.00112775	Up	10.5252	1.00809e-18	1.36067e-16	Up	-	-
Os01g0721300	3.13557	3.51269	0.327355	1.26934	1.48027	0.00497182	0.0259371	Up	3.23918	1.64271e-07	2.57165e-06	Up	-	protein_coding
Os09g0454900	2.23792	1.06197	0.296252	0.20422	2.3796	0.000180546	0.00160578	Up	2.9053	1.486e-07	2.34937e-06	Up	-	protein_coding
Os03g0437200	8.18077	2.11549	0	0	8.19872	4.10802e-08	9.35576e-07	Up	10.3439	1.35368e-17	1.44588e-15	Up	zinc finger protein 36	protein_coding
Os11g0451700	4.03436	5.25782	0	0	9.73155	2.64767e-15	2.16746e-13	Up	9.54736	2.38309e-14	1.44316e-12	Up	DEHYDRIN 6	protein_coding
Os01g0598200	4.36351	4.99794	0.764677	0.564779	3.1452	1.9748e-07	3.85639e-06	Up	2.50044	1.13793e-05	0.000114426	Up	CALCINEURIN B-LIKE PROTEIN 5	protein_coding
Os02g0462800	3.94543	5.62356	1.00339	1.22062	2.21242	4.78174e-05	0.000509906	Up	1.96559	0.000436041	0.00277109	Up	WRKY GENE 42	protein_coding
Os07g0564500	4.2696	0.917153	0.533162	0.108098	3.0533	0.000466301	0.00360203	Up	2.99051	2.83932e-08	5.29057e-07	Up	-	protein_coding
Os03g0326200	0.860173	1.45043	0.256258	0.484922	1.59242	0.0021583	0.0130114	Up	1.73774	0.00191984	0.00969028	Up	-	protein_coding
Os08g0140300	5.05119	0.901663	0	0	7.73663	1.61305e-06	2.57351e-05	Up	10.4146	4.52701e-18	5.36323e-16	Up	TRYPTOPHAN DECARBOXYLASE 1	protein_coding
Os08g0402500	7.07472	5.28603	0.478348	0.0785112	5.93624	1.62344e-10	6.03752e-09	Up	3.86253	5.43386e-10	1.44672e-08	Up	-	protein_coding
Os10g0393800	3.95092	3.46843	0.292468	0.144008	4.55443	1.28501e-09	3.97509e-08	Up	3.73197	2.43975e-09	5.67672e-08	Up	GDSL ESTERASE/LIPASE PROTEIN 105	protein_coding
Os10g0574750	2.79852	2.13861	0.582956	0.744182	1.53326	0.00544357	0.0279475	Up	2.25347	3.21793e-05	0.000287368	Up	-	protein_coding
Os06g0246500	3.35731	2.73806	0.862909	0.495702	2.46913	3.10494e-05	0.000350297	Up	1.95194	0.000272925	0.00185808	Up	-	protein_coding
Os07g0592600	1.26281	3.81997	0.135886	0.0312241	6.79678	3.76742e-15	3.02064e-13	Up	3.18501	7.19999e-06	7.5888e-05	Up	GH3-8	protein_coding
Os12g0538800	2.14454	1.18494	0.900605	0.272293	2.12468	0.000619733	0.00457029	Up	1.24659	0.013277	0.0470857	Up	-	protein_coding
Os11g0175400	2.7445	1.27538	0.556698	0.365483	1.809	0.00264123	0.0152877	Up	2.29281	1.78502e-05	0.000169684	Up	NEUTRAL/ALKALINE INVERTASE 6	protein_coding
Os01g0692100	2.11519	10.6508	0.28051	0.644562	4.04308	2.15025e-11	9.14996e-10	Up	2.87749	0.000280171	0.00189884	Up	TAU GLUTATHIONE S-TRANSFERASE 39	protein_coding
Os01g0740700	2.77177	1.43696	0.652828	0.156259	3.18783	7.19999e-06	9.65187e-05	Up	2.07825	7.0544e-05	0.000579764	Up	-	protein_coding
Os05g0439300	1.62528	3.50654	0.439299	1.08708	1.70121	0.000919075	0.00634561	Up	1.87574	0.00186088	0.00942195	Up	-	protein_coding
novel.1257	5.46936	4.39525	0.869723	0.92786	2.24972	0.000146896	0.00134343	Up	2.64043	3.14487e-06	3.62295e-05	Up	-	-
Os06g0694200	2.42709	4.48545	0.133313	1.5827	1.51509	0.0027438	0.0158234	Up	4.1337	8.9009e-08	1.48186e-06	Up	GDSL ESTERASE/LIPASE PROTEIN 88	protein_coding
Os01g0524251	6.05413	1.9704	0.0464165	0.0533284	5.07251	9.79951e-08	2.05568e-06	Up	6.87237	1.25705e-15	9.44706e-14	Up	-	protein_coding
Os02g0555300	5.68607	5.37784	0.871891	0.385279	3.78867	2.93346e-08	6.9459e-07	Up	2.69208	3.08661e-06	3.5634e-05	Up	NAC DOMAIN-CONTAINING PROTEIN 28	protein_coding
Os10g0159700	9.3041	1.10744	0.847852	0	7.0527	0.000120499	0.00112775	Up	3.44208	9.11416e-10	2.33712e-08	Up	cold-induced anther protein	protein_coding
Os03g0288000	5.67449	7.95711	0.409466	1.03497	2.94543	8.56868e-07	1.46267e-05	Up	3.76036	3.5551e-08	6.46881e-07	Up	METALLOTHIONEIN I-1B	protein_coding
Os07g0176400	5.12223	4.07139	1.39633	1.09381	1.90385	0.00117135	0.0078414	Up	1.86716	0.000499587	0.00313093	Up	-	protein_coding
Os03g0792800	2.5689	2.28672	1.00425	0.517219	2.15037	0.000336548	0.00272929	Up	1.34899	0.011243	0.0418068	Up	-	protein_coding
Os06g0300000	5.18274	0.999581	1.50112	0.0507251	4.16944	0.000109596	0.00104355	Up	1.78166	0.000358627	0.00234334	Up	-	protein_coding
Os06g0598800	1.88039	2.47519	0.346002	0.662542	1.91112	0.000412542	0.00324749	Up	2.42859	4.41425e-05	0.000381397	Up	WAX CRYSTAL-SPARSE LEAF 1	protein_coding
Os02g0184700	1.0927	5.72735	0.0394243	0.588834	3.28634	6.85225e-09	1.88321e-07	Up	4.6425	3.67596e-06	4.16057e-05	Up	-	protein_coding
Os01g0975000	2.71639	4.0748	0.0822767	0.519907	2.97314	6.34906e-07	1.1157e-05	Up	4.96615	1.16267e-09	2.8833e-08	Up	DUF966-stress repressive gene 3	protein_coding
Os12g0541700	4.41553	5.69178	0.411384	2.04812	1.4862	0.00481296	0.0252457	Up	3.39718	2.71504e-07	4.036e-06	Up	RAPID ALKALIZATION FACTOR 37	protein_coding
novel.1051	13.3432	2.28415	0.387413	0	7.52359	8.28134e-06	0.000108735	Up	5.06472	8.0385e-14	4.3792e-12	Up	-	-
Os01g0558700	5.76448	8.60166	1.4887	0.748292	3.51743	2.76423e-08	6.56834e-07	Up	1.94303	0.000601833	0.00362933	Up	-	protein_coding
Os02g0161100	1.53741	1.32964	0.436747	0.205275	2.69578	1.37362e-05	0.000170204	Up	1.80774	0.000815388	0.00474608	Up	FH10	protein_coding
Os01g0266100	4.76452	4.51107	1.39475	1.0683	2.08491	0.000392948	0.003117	Up	1.76425	0.00124079	0.0067228	Up	-	protein_coding
Os08g0529800	4.01086	1.87866	0.702878	0	8.54816	1.6816e-09	5.12515e-08	Up	2.50254	5.35078e-06	5.84407e-05	Up	-	protein_coding
Os01g0219300	3.70462	3.90593	0.302965	0.928211	2.08101	0.000244075	0.0020746	Up	3.58494	4.11215e-08	7.36387e-07	Up	-	protein_coding
Os04g0395800	6.60112	4.04038	0.535381	0.076888	5.57936	8.48719e-10	2.73577e-08	Up	3.60299	3.0747e-09	7.03938e-08	Up	TIFY GENE 9	protein_coding
Os08g0387050	2.2201	1.3149	0.0214442	0.0246374	5.60168	6.58751e-10	2.18103e-08	Up	6.53945	1.01356e-13	5.39173e-12	Up	-	protein_coding
Os10g0529500	5.49989	4.22066	1.77546	0.89753	2.23742	0.000192772	0.00169876	Up	1.6242	0.00205968	0.0103212	Up	TAU GLUTATHIONE S-TRANSFERASE 30	protein_coding
Os09g0388400	1.42366	5.20954	0.0472002	2.11492	1.3137	0.00797324	0.037805	Up	4.76402	1.29886e-06	1.6268e-05	Up	-	protein_coding
Os03g0341000	2.11053	5.73195	0.422693	1.15339	2.32194	1.60735e-05	0.000196093	Up	2.30124	0.000415	0.00266106	Up	ETHYLENE RESPONSE FACTOR 66	protein_coding
Os01g0976450	4.48263	2.31666	1.70838	0.552032	2.0711	0.00150116	0.00960851	Up	1.38595	0.00710762	0.0288451	Up	-	protein_coding
Os01g0977400	2.27181	1.10828	0.95627	0.313905	1.82389	0.00491367	0.0256637	Up	1.24304	0.0142526	0.049932	Up	-	protein_coding
Os02g0713700	2.7395	2.48841	0.469756	0.456675	2.44954	3.71033e-05	0.000411338	Up	2.53103	1.36774e-05	0.00013464	Up	-	protein_coding
Os01g0832600	3.94326	2.64587	0	0	8.98325	1.63003e-11	7.11643e-10	Up	9.75542	1.86933e-15	1.37067e-13	Up	-	protein_coding
Os05g0550600	11.8629	5.01013	0	0.122038	5.22408	2.95108e-08	6.96918e-07	Up	9.95842	1.16233e-16	1.02717e-14	Up	non-specific lipid transfer protein 2.5, lipid transfer protein 2.5, type 2 non-specific lipid transfer protein 5	protein_coding
Os11g0133800	2.73064	2.93945	0.194749	0.715998	2.04545	0.000329003	0.0026778	Up	3.77721	2.93346e-08	5.42131e-07	Up	-	protein_coding
Os06g0282000	3.14421	2.24925	0.245446	0.0402851	5.66664	3.12669e-10	1.09602e-08	Up	3.65544	5.34665e-09	1.15489e-07	Up	-	protein_coding
Os04g0523812	0.950262	6.81781	0.139883	0.107142	5.92908	1.32466e-14	9.96316e-13	Up	2.71644	0.00314942	0.014671	Up	-	protein_coding
Os07g0625400	5.2931	6.40049	0.145912	0.0838198	6.11756	2.07599e-11	8.87618e-10	Up	5.10181	2.76222e-10	7.87173e-09	Up	S-PHASE KINASE-ASSOCIATED PROTEIN1-LIKE PROTEIN 28, Oryza sativa SKP1-like gene 28	protein_coding
Os09g0421700	4.29273	3.51478	0.149035	0.057076	5.80773	7.50284e-11	2.97137e-09	Up	4.79444	7.99801e-11	2.52309e-09	Up	-	protein_coding
Os01g0228500	2.22148	5.64548	0.641201	0.429731	3.70982	3.32981e-09	9.65538e-08	Up	1.7805	0.00501982	0.0215181	Up	-	protein_coding
Os05g0194500	3.75188	2.03637	0.325838	0.374358	2.44257	0.000172494	0.0015444	Up	3.50442	8.83319e-09	1.83495e-07	Up	NAC DOMAIN-CONTAINING PROTEIN 85	protein_coding
Os01g0129500	1.74635	1.79066	0.705048	0.155776	3.50906	4.94727e-07	8.90939e-06	Up	1.30221	0.013481	0.0475542	Up	-	protein_coding
Os10g0561100	2.2167	1.96347	0.704988	0.578549	1.77086	0.00262157	0.0152198	Up	1.64487	0.00305571	0.0143221	Up	-	protein_coding
Os03g0142500	2.24321	0.995078	0.183451	0.026346	5.10413	9.79951e-08	2.05568e-06	Up	3.59103	3.56585e-09	8.02167e-08	Up	RING finger protein OsRFPH2-9, RING-H2 protein 9	protein_coding
Os09g0109600	4.06731	8.74102	0.71277	3.27563	1.42802	0.00637329	0.0318914	Up	2.49104	0.000204856	0.00144207	Up	-	protein_coding
Os06g0289200	2.11189	2.44389	0.53233	0.489279	2.32524	0.000120421	0.00112775	Up	1.97747	0.000620551	0.00372881	Up	flavone/flavanone C-hexosyltransferase	protein_coding
Os07g0148200	3.68829	1.48299	0.191714	0.396472	1.90561	0.00360547	0.0198953	Up	4.23296	1.90578e-10	5.63222e-09	Up	-	protein_coding
Os12g0129650	6.80234	6.41398	1.64829	1.18359	2.44043	5.87912e-05	0.000607856	Up	2.03479	0.000283294	0.00191454	Up	-	protein_coding
Os06g0200250	4.94987	3.17593	0.66131	0.207214	3.90363	7.6806e-07	1.32625e-05	Up	2.88868	1.16014e-06	1.47422e-05	Up	-	protein_coding
Os07g0564200	4.28296	9.71815	1.23622	0.946869	3.35677	5.07386e-08	1.13155e-06	Up	1.7805	0.00501982	0.0215181	Up	-	protein_coding
Os03g0321800	2.3319	1.19933	0.889949	0.365168	1.7199	0.00749892	0.0360203	Up	1.3835	0.00710677	0.0288451	Up	-	protein_coding
Os05g0381400	4.44093	6.22097	0	0	9.39757	1.42056e-13	9.2357e-12	Up	9.10948	4.84185e-12	1.91766e-10	Up	plasma membrane protein 1, AWPM-19-like protein 1	protein_coding
Os07g0688200	3.39185	1.96253	0.866834	0.199183	3.27998	1.86809e-05	0.000224229	Up	1.9596	0.000356593	0.00233174	Up	R2R3-MYB	protein_coding
novel.252	1.98156	1.54713	0.380726	0.538363	1.53193	0.00997985	0.0453493	Up	2.36717	5.56786e-05	0.00047014	Up	-	-
Os03g0233900	5.64734	5.59116	0	0	9.14122	3.02785e-12	1.54564e-10	Up	9.353	2.65311e-13	1.32071e-11	Up	HEMOGLOBIN 1	protein_coding
Os01g0959100	7.22519	6.01586	0.756613	1.98693	1.60704	0.00620323	0.0311624	Up	3.23225	3.99333e-07	5.70505e-06	Up	ABSCISIC ACID-STRESS-RIPENING-INDUCIBLE 3 PROTEIN	protein_coding
Os07g0686800	2.98085	2.5767	0.616781	0.253081	3.33434	2.28665e-06	3.51052e-05	Up	2.26113	9.40518e-05	0.000743048	Up	RECEPTOR-LIKE CYTOPLASMIC KINASE 241	protein_coding
Os08g0558400	1.28449	0.563275	0.39807	0.171505	1.71865	0.0109584	0.048849	Up	1.68282	0.00153499	0.00800083	Up	-	protein_coding
Os10g0146901	7.77665	1.90891	0	0.332127	2.50529	0.00288962	0.0165612	Up	9.90483	2.54925e-16	2.10857e-14	Up	-	protein_coding
novel.792	5.3771	4.99545	2.04387	1.28085	1.96906	0.00167756	0.0105391	Up	1.38834	0.012998	0.0463506	Up	-	-
Os03g0802600	1.6659	2.35619	0.486565	0.223608	3.38862	3.30354e-07	6.13016e-06	Up	1.76536	0.00262157	0.0124975	Up	-	protein_coding
Os02g0521100	5.08249	8.37364	0.95106	1.09268	2.93792	1.52229e-06	2.45643e-05	Up	2.40078	0.000119861	0.000912658	Up	ETHYLENE RESPONSE FACTOR 107	protein_coding
Os12g0117100	4.14345	2.82362	0.451804	0.648853	2.12468	0.000619733	0.00457029	Up	3.17654	2.76157e-07	4.09214e-06	Up	-	protein_coding
novel.250	1.83925	1.77783	0.0265437	0.121985	3.84344	1.29022e-07	2.62652e-06	Up	5.96093	1.06143e-10	3.27606e-09	Up	-	-
Os01g0920700	2.81064	2.85691	0.465923	0.588834	2.28241	0.000132743	0.00122695	Up	2.57668	3.71033e-05	0.00032587	Up	-	protein_coding
Os02g0813083	13.6602	7.90381	1.96093	1.6385	2.26972	0.00064876	0.00475678	Up	2.7852	3.43834e-06	3.91942e-05	Up	F-box protein 118	protein_coding
Os01g0699600	4.45736	1.67527	0.186936	0	8.12498	8.20482e-08	1.74432e-06	Up	4.53473	6.15698e-11	1.98619e-09	Up	NPK1-related protein kinase	protein_coding
Os02g0730000	0.952165	1.66279	0.191131	0.29279	2.51013	2.70266e-05	0.000310922	Up	2.29974	0.000273264	0.00185852	Up	ALDEHYDE DEHYDROGENASE 2A	protein_coding
Os03g0168000	2.75588	1.4719	0.162531	0.0373468	5.16535	5.33968e-08	1.18395e-06	Up	4.05098	1.36286e-09	3.29833e-08	Up	-	protein_coding
Os11g0679700	2.23454	1.72388	0.189043	0.253392	2.76208	3.40661e-05	0.000380179	Up	3.53611	7.14495e-08	1.21914e-06	Up	Glycerol-3-Phosphate Acyltransferase 3	protein_coding
Os10g0438300	2.6967	2.72506	0.978438	0.214122	3.64829	7.73676e-07	1.33423e-05	Up	1.45511	0.00988923	0.0374923	Up	-	protein_coding
Os01g0186000	6.45312	3.36451	1.21786	1.09938	1.61937	0.00972615	0.0443689	Up	2.39368	2.76638e-05	0.000252615	Up	WRKY GENE 10	protein_coding
Os03g0192600	2.56748	3.88943	0.458114	1.44741	1.43706	0.00761025	0.0364442	Up	2.46745	0.000138966	0.00103348	Up	GPI-anchored non-specific lipid transfer protein 3, type G nsLTP 3, type G non-specific lipid transfer protein 3	protein_coding
Os11g0474800	2.78	2.03375	0.391981	0.225176	3.1619	9.10742e-06	0.000118251	Up	2.80977	4.6686e-06	5.17187e-05	Up	ENT-KAURENE SYNTHASE 8	protein_coding
Os02g0136000	2.45635	0.583727	0.484267	0.0927298	2.62486	0.00607288	0.0306129	Up	2.33281	1.47819e-05	0.000143778	Up	-	protein_coding
Os02g0206400	3.47094	5.72735	0.236546	1.90239	1.6005	0.00289394	0.0165648	Up	3.82321	1.63986e-06	2.00945e-05	Up	-	protein_coding
Os11g0151200	2.78373	1.49444	0.316838	0.161786	3.18714	4.10672e-05	0.000449713	Up	3.11673	5.15419e-07	7.13434e-06	Up	-	protein_coding
Os03g0168100	1.40081	4.14679	0	0.045913	6.35944	1.05704e-12	5.86415e-11	Up	8.28982	2.09586e-08	3.99584e-07	Up	LATE EMBRYOGENESIS ABUNDANT PROTEIN 16	protein_coding
Os04g0385600	2.97179	1.61834	1.07221	0.197099	3.01776	0.000121298	0.00113286	Up	1.46398	0.00587717	0.0245228	Up	Os_F0796	protein_coding
Os05g0527000	3.42677	1.50045	0	0.0435099	4.97329	2.50562e-07	4.76138e-06	Up	9.65514	6.46118e-15	4.36049e-13	Up	-	protein_coding
Os09g0518600	3.30743	1.96036	0.940093	0.625311	1.65402	0.00794554	0.0376869	Up	1.80612	0.000960291	0.0053917	Up	-	protein_coding
Os04g0635000	6.76292	7.51304	0	0.762519	3.29193	9.0029e-07	1.52901e-05	Up	9.0904	6.14343e-12	2.39815e-10	Up	-	protein_coding
Os04g0532100	1.8942	4.38395	0.247194	0.340804	3.67596	2.00311e-08	4.89404e-07	Up	2.90745	6.40322e-05	0.0005322	Up	-	protein_coding
Os05g0402900	3.63697	1.77002	0	0	8.3681	7.89453e-09	2.11976e-07	Up	9.60226	1.35074e-14	8.52222e-13	Up	BPH-inducible gene 262, Brown planthopper-inducible gene 262	protein_coding
Os03g0397600	1.57392	3.87035	0	0.0462133	6.25064	3.72516e-12	1.86612e-10	Up	8.44803	4.20377e-09	9.26469e-08	Up	-	protein_coding
Os05g0104200	4.12301	2.38558	0.0505772	0	8.51966	2.27371e-09	6.76844e-08	Up	6.19504	6.51983e-12	2.5269e-10	Up	POLYGALACTURONASE-INHIBITING PROTEIN 1, POLYGALACTURONASE-INHIBITING PROTEIN 2	protein_coding
Os03g0277300	1.2307	1.9378	0	0.170608	3.49668	1.25596e-07	2.56065e-06	Up	8.79293	1.29769e-10	3.94249e-09	Up	HEAT SHOCK PROTEIN 70KD	protein_coding
Os02g0569400	3.71582	0.481339	0	0.0390819	3.49626	0.00334606	0.0187138	Up	9.92651	1.85647e-16	1.56904e-14	Up	P-450 76M8	protein_coding
Os03g0198600	4.85462	0.894869	0.843213	0.121097	2.83252	0.00351516	0.0194891	Up	2.51443	4.79494e-06	5.28807e-05	Up	HOMEOBOX GENE 12	protein_coding
Os02g0733900	6.99569	5.01147	1.22595	0.117376	5.28051	1.65322e-08	4.13321e-07	Up	2.49886	2.70266e-05	0.000247046	Up	-	protein_coding
Os06g0185500	3.82548	1.91547	0	0	8.3681	7.89453e-09	2.11976e-07	Up	9.56128	1.96936e-14	1.2088e-12	Up	HYDROXYCINNAMOYLTRANSFERASE 4	protein_coding
Os06g0662550	1.19371	1.32536	0	0.0682047	4.24528	3.60291e-08	8.32545e-07	Up	9.07107	7.81283e-12	2.99382e-10	Up	-	protein_coding
Os11g0591800	2.84787	7.89404	0.0812442	0.0933423	6.2647	3.09956e-12	1.57625e-10	Up	4.98008	2.50562e-07	3.75981e-06	Up	PATHOGENESIS-RELATED GENE 4D	protein_coding
Os09g0425300	1.03019	8.27873	0.0702076	0.322649	4.65828	1.49832e-11	6.61699e-10	Up	3.73013	0.000884859	0.00501174	Up	-	protein_coding
novel.719	4.46471	1.27979	0.401973	0.230915	2.45309	0.00390492	0.0213068	Up	3.45249	1.64615e-08	3.21758e-07	Up	-	-
Os08g0412700	3.63157	1.08953	0.412487	0.0473911	4.39066	2.29623e-05	0.000268888	Up	3.12127	2.30361e-07	3.49145e-06	Up	-	protein_coding
Os06g0207200	4.88121	6.70167	0	1.98221	1.76629	0.00191984	0.0118369	Up	8.74494	2.24222e-10	6.52697e-09	Up	-	protein_coding
Os05g0571200	3.43595	3.02407	0.534282	0.818457	1.89125	0.00241222	0.0142541	Up	2.66732	1.37362e-05	0.000135072	Up	WRKY GENE 19	protein_coding
Os12g0109700	3.15176	1.69202	0.119576	0.045794	5.07251	9.79951e-08	2.05568e-06	Up	4.66661	3.38731e-10	9.39651e-09	Up	-	protein_coding
Os07g0121000	1.63375	1.92013	0.313146	0.215866	3.14467	3.15101e-06	4.64367e-05	Up	2.36765	0.000192772	0.00137331	Up	-	protein_coding
Os12g0639500	3.06445	1.40198	0.786804	0.351543	1.99396	0.00591186	0.0299561	Up	1.95225	0.000371711	0.0024186	Up	-	protein_coding
ENSRNA049471251	19.2009	54.3141	5.88847	8.26873	2.71869	6.51721e-06	8.79807e-05	Up	1.69021	0.0109584	0.0409111	Up	snoZ103	snoRNA
Os07g0127700	15.3791	6.94073	0	1.08374	2.66741	0.000391938	0.0031099	Up	9.50478	4.26048e-14	2.4437e-12	Up	pathogenesis-related protein	protein_coding
Os01g0156300	4.43256	3.11921	1.0287	0.844207	1.88928	0.0032271	0.0181392	Up	2.09584	0.000334323	0.00220293	Up	OsPUB44-interacting protein 1, PUB44-interacting protein 1	protein_coding
Os01g0163000	1.3296	0.881894	0.218797	0.0685577	3.65153	7.9832e-06	0.000105803	Up	2.58847	1.74595e-05	0.000166494	Up	-	protein_coding
Os10g0558725	3.80038	3.38294	0.298843	0	8.78204	1.70322e-10	6.29067e-09	Up	3.63658	1.16078e-07	1.88754e-06	Up	-	protein_coding
Os04g0655400	3.34239	3.26002	0.410012	0.336477	3.26294	4.52551e-06	6.39886e-05	Up	3.0044	3.38582e-06	3.86767e-05	Up	RECEPTOR-LIKE CYTOPLASMIC KINASE 169	protein_coding
novel.1083	3.8865	5.92167	0	0.182584	4.95796	1.43735e-09	4.42594e-08	Up	8.76914	1.70322e-10	5.07785e-09	Up	-	-
Os01g0314000	1.18417	1.20167	0.178784	0.256759	2.22939	0.000339042	0.00274288	Up	2.7079	2.1119e-05	0.000197164	Up	-	protein_coding
Os03g0280400	2.31396	7.7086	0	1.1859	2.70464	4.76392e-06	6.68167e-05	Up	7.90934	5.05952e-07	7.02122e-06	Up	-	protein_coding
Os10g0208600	3.0368	4.44247	0.281151	1.29207	1.79008	0.00206432	0.0125775	Up	3.39434	6.74687e-06	7.1529e-05	Up	-	protein_coding
Os02g0191600	3.16587	4.19643	0.564885	1.05463	1.99868	0.000931706	0.00642126	Up	2.46745	0.000138966	0.00103348	Up	b-ZIP TRANSCRIPTION FACTOR 16	protein_coding
Os02g0233200	3.52807	2.79343	0.341677	0.32713	3.08119	1.86467e-05	0.00022412	Up	3.34142	4.91183e-07	6.86897e-06	Up	BZR4	protein_coding
Os06g0215100	2.06333	1.78186	0.642218	0.217015	3.02476	3.03616e-05	0.000344365	Up	1.67467	0.00301995	0.0141725	Up	-	protein_coding
Os11g0533400	3.51602	6.40451	0	0	9.28358	6.25755e-13	3.5902e-11	Up	8.6175	9.29778e-10	2.37299e-08	Up	-	protein_coding
Os08g0557800	1.81184	1.86689	0	0.0349802	5.60168	6.58751e-10	2.18103e-08	Up	9.05148	7.81283e-12	2.99382e-10	Up	-	protein_coding
Os10g0439800	3.88353	0.626219	0	0	6.97088	0.000193974	0.00169876	Up	9.7913	1.11893e-15	8.43235e-14	Up	P-450 71Z4	protein_coding
Os01g0945650	2.01785	2.55061	0	0.0875048	4.80421	8.37742e-09	2.236e-07	Up	8.88436	5.8403e-11	1.8953e-09	Up	-	protein_coding
Os04g0538300	14.0317	8.93978	0	0	8.4906	3.08575e-09	8.99624e-08	Up	9.3369	3.27885e-13	1.60859e-11	Up	-	protein_coding
Os09g0344500	0.787115	4.55426	0	0	9.71907	2.64767e-15	2.16746e-13	Up	7.39112	1.95811e-05	0.000184137	Up	O-methyltransferase ZRP4, O-methyltransferase	protein_coding
Os02g0538900	1.7482	2.02302	0.421246	0.615966	1.72312	0.00475756	0.0249942	Up	2.0394	0.00123951	0.00672267	Up	b-ZIP TRANSCRIPTION FACTOR 21	protein_coding
Os05g0359833	1.16145	8.58687	0.158306	0.181879	5.49889	2.89756e-12	1.48762e-10	Up	2.80478	0.00524731	0.0222959	Up	-	protein_coding
Os07g0509600	2.092	2.33739	0.752181	0.305008	2.93014	2.30044e-05	0.000269147	Up	1.46702	0.0102358	0.0386013	Up	-	protein_coding
Os01g0788400	1.67209	1.93495	0.29775	0.114029	4.05013	2.27052e-07	4.39234e-06	Up	2.47217	7.99597e-05	0.000643711	Up	PECTIN METHYLESTERASE 6	protein_coding
novel.597	3.45521	1.55039	0	0	8.12498	8.20482e-08	1.74432e-06	Up	9.47567	6.32411e-14	3.51584e-12	Up	-	-
Os03g0638400	1.38155	1.19905	0	0.0512401	4.48803	1.95094e-07	3.81812e-06	Up	9.10948	4.84185e-12	1.91766e-10	Up	-	protein_coding
Os02g0782800	2.71984	1.57371	0	0	8.3681	7.89453e-09	2.11976e-07	Up	9.353	2.65311e-13	1.32071e-11	Up	-	protein_coding
Os02g0508100	2.80611	8.33458	0.573711	2.90023	1.53374	0.00396221	0.0215669	Up	2.26214	0.00462106	0.0200143	Up	-	protein_coding
Os01g0358400	2.85798	2.97094	0.475377	0.887518	1.74991	0.00447239	0.0237047	Up	2.56849	5.93391e-05	0.000497027	Up	-	protein_coding
Os01g0958200	1.40131	2.59456	0	0.702212	1.89372	0.000951973	0.00654917	Up	8.3552	1.08849e-08	2.22035e-07	Up	-	protein_coding
Os01g0297200	1.75378	1.57848	0.478082	0.196169	2.99569	3.88578e-05	0.000428905	Up	1.86413	0.0017297	0.00883243	Up	-	protein_coding
Os10g0340100	3.56185	2.56051	1.12544	0.532423	2.26306	0.0010655	0.00722833	Up	1.65302	0.00351463	0.0160279	Up	-	protein_coding
Os03g0643433	1.11578	2.18067	0	0.314511	2.79378	5.38341e-06	7.42806e-05	Up	8.3552	1.08849e-08	2.22035e-07	Up	-	protein_coding
Os03g0852800	2.40431	2.37178	0.338454	0.555504	2.09728	0.000759269	0.00543966	Up	2.80627	1.78285e-05	0.000169601	Up	NON-SPECIFIC PHOSPHOLIPASE C4	protein_coding
Os09g0376400	8.18544	2.09482	0.193098	0.110926	4.10839	0.000164371	0.00148104	Up	5.3262	1.94745e-11	6.93364e-10	Up	-	protein_coding
Os03g0253200	1.56674	2.10442	0.274562	0	8.89727	4.50078e-11	1.84505e-09	Up	2.49338	0.000112106	0.000867211	Up	-	protein_coding
Os10g0415300	1.87886	0.915461	0.515548	0.139369	2.69706	0.00118483	0.00789623	Up	1.85616	0.000909654	0.00513716	Up	glutathione reductase 3	protein_coding
Os01g0930500	3.11105	1.66159	0.440347	0.281066	2.55235	0.000877744	0.00611053	Up	2.80272	4.47935e-06	4.99485e-05	Up	-	protein_coding
Os02g0767200	1.01341	2.37803	0.276258	0.396744	2.58557	1.92024e-05	0.000229668	Up	1.85792	0.00648527	0.0266382	Up	-	protein_coding
Os07g0593400	4.72661	2.40925	0	0.396521	2.59174	0.0006696	0.00488041	Up	9.25362	7.79126e-13	3.60712e-11	Up	-	protein_coding
novel.65	5.15535	1.78974	1.58102	0.181645	3.24484	0.000506526	0.00384962	Up	1.69698	0.00221739	0.0109637	Up	-	-
Os01g0642700	2.73398	1.87153	0.425128	0.162811	3.48976	2.41467e-05	0.000280555	Up	2.66732	1.37362e-05	0.000135072	Up	-	protein_coding
Os07g0541000	1.12832	1.55206	0.182808	0.0600086	4.63209	4.35206e-08	9.86137e-07	Up	2.60395	0.000103342	0.000807276	Up	-	protein_coding
Os10g0376900	2.12788	2.24639	0.686916	0	8.5761	1.2482e-09	3.87047e-08	Up	1.6213	0.00592786	0.0246698	Up	basic helix-loop-helix protein 045	protein_coding
Os01g0224100	0.773019	2.2683	0.169333	0.700375	1.70478	0.0023991	0.0141828	Up	2.16307	0.00612771	0.0253538	Up	ETHYLENE RESPONSE FACTOR 53	protein_coding
Os03g0361700	1.83188	2.41739	0	0	8.89727	4.50078e-11	1.84505e-09	Up	8.69531	3.9222e-10	1.07052e-08	Up	terpene synthase 13	protein_coding
Os06g0147400	4.75102	2.53193	0.536799	0.352419	2.82582	0.000495363	0.00379054	Up	3.12282	1.2558e-06	1.58023e-05	Up	-	protein_coding
Os05g0547600	2.68666	2.1605	0.94962	0.320891	2.73932	0.000231229	0.00198806	Up	1.49163	0.00878145	0.0339084	Up	-	protein_coding
Os06g0473700	4.75102	2.38725	0.536799	0.440524	2.42732	0.00199893	0.0122346	Up	3.12282	1.2558e-06	1.58023e-05	Up	-	protein_coding
Os01g0149200	0.47773	0.911424	0.142549	0.236565	1.95224	0.00131516	0.00865311	Up	1.72959	0.00876482	0.0338539	Up	METALLOTHIONEIN 2D	protein_coding
Os01g0793800	5.69543	4.3629	0.196806	0	8.43065	5.74928e-09	1.60139e-07	Up	4.77639	8.37742e-09	1.751e-07	Up	-	protein_coding
Os02g0637000	3.70252	2.45836	1.19132	0.684359	1.84584	0.00820426	0.0387158	Up	1.62648	0.00529608	0.0223666	Up	-	protein_coding
Os04g0627900	4.41413	1.13512	1.2033	0.230413	2.27359	0.0100337	0.0454556	Up	1.86598	0.000654587	0.00390557	Up	UNP1	protein_coding
Os12g0127650	1.45827	0.736804	0.352735	0.0868416	3.0533	0.000466301	0.00360203	Up	2.03624	0.000462155	0.00292063	Up	-	protein_coding
Os12g0152900	0.857022	1.51372	0.193663	0.508575	1.58243	0.00726739	0.035065	Up	2.12543	0.00220539	0.0109183	Up	b-ZIP TRANSCRIPTION FACTOR 83	protein_coding
Os02g0764700	2.58659	3.88481	0.202531	0.465379	3.05324	7.49803e-06	0.000100214	Up	3.62346	7.9832e-06	8.31418e-05	Up	ETHYLENE RESPONSE FACTOR 103	protein_coding
Os04g0390100	1.54959	1.94263	0.356418	0.363993	2.41517	0.000214401	0.00185863	Up	2.10387	0.000974164	0.00546055	Up	-	protein_coding
novel.407	1.04996	7.66983	0	0	9.53203	2.88799e-14	2.07285e-12	Up	6.87131	0.000315208	0.00209034	Up	-	-
Os09g0472100	1.21985	1.01166	0.249399	0.0859612	3.5236	1.82365e-05	0.000219935	Up	2.27475	0.00033982	0.00223349	Up	ABC TRANSPORTER G FAMILY MEMBER 22	protein_coding
Os11g0598500	0.491908	1.07856	0	0.0912214	3.54962	3.2435e-07	6.03431e-06	Up	8.11209	8.20482e-08	1.38002e-06	Up	-	protein_coding
Os06g0625700	1.41059	0.996006	0.322613	0.269566	1.88633	0.00648527	0.0323372	Up	2.11451	0.000708139	0.00418832	Up	CELLULOSE SYNTHASE LIKE A9	protein_coding
Os05g0130500	3.01264	1.92524	0.0551586	0.570351	1.75803	0.00876482	0.04071	Up	5.61826	3.95117e-09	8.82265e-08	Up	-	protein_coding
Os01g0548750	1.91776	4.50189	0.470506	0	9.02439	1.27257e-11	5.70446e-10	Up	2.00723	0.00461337	0.0199905	Up	-	protein_coding
Os07g0582500	1.23792	2.22042	0.265749	0.174469	3.64829	7.73676e-07	1.33423e-05	Up	2.19917	0.00172833	0.00883042	Up	-	protein_coding
novel.644	2.3746	0.368274	0.0600604	0.034502	3.29181	0.00839028	0.0392487	Up	5.22581	7.08521e-11	2.25824e-09	Up	-	-
novel.850	0.931759	2.82	0.0879226	0.858629	1.72455	0.00259576	0.0151027	Up	3.33191	0.000240916	0.00166439	Up	-	-
Os01g0374000	5.82146	0.962373	0	0	6.69324	0.00085757	0.00600277	Up	9.47567	6.32411e-14	3.51584e-12	Up	PHI GLUTATHIONE S-TRANSFERASE 12	protein_coding
Os01g0756300	4.22141	1.86958	0	0	7.83241	7.40189e-07	1.28081e-05	Up	9.20124	1.52179e-12	6.72411e-11	Up	-	protein_coding
Os02g0165200	0.857616	0.415751	0.0853008	0.0163338	4.53683	7.53307e-06	0.000100482	Up	3.30302	7.3456e-07	9.80342e-06	Up	-	protein_coding
Os02g0819400	0.860247	0.716048	0.148108	0.127622	2.48162	0.000519431	0.00391217	Up	2.51885	9.05611e-05	0.000719699	Up	LOW PHYTIC ACID 1	protein_coding
Os11g0233800	0.923112	0.263589	0.205889	0.0337925	2.90995	0.00236482	0.0140296	Up	2.15307	0.000206725	0.00145447	Up	RECEPTOR-LIKE CYTOPLASMIC KINASE 320	protein_coding
Os01g0956300	1.1092	2.02162	0.136066	0.156328	3.67132	6.14415e-07	1.08537e-05	Up	2.98956	0.000121298	0.000916915	Up	-	protein_coding
Os02g0782900	6.26697	3.31528	0.768773	0.252357	3.65783	2.88486e-05	0.000329483	Up	3.0044	3.38582e-06	3.86767e-05	Up	-	protein_coding
Os03g0830500	5.34782	1.54713	0	0	7.34023	3.04594e-05	0.000344365	Up	9.32062	4.05952e-13	1.97021e-11	Up	FW2.2-like 7	protein_coding
Os02g0763800	2.56543	1.69641	0	0	8.19872	4.10802e-08	9.35576e-07	Up	8.99106	1.63003e-11	5.83413e-10	Up	-	protein_coding
novel.651	1.90775	2.29597	0.234025	0.10755	4.35591	5.57417e-07	9.94499e-06	Up	2.99646	3.03616e-05	0.000273268	Up	-	-
Os12g0582666	1.7268	1.21928	0.323127	0.164997	2.86631	0.000372105	0.00297984	Up	2.40078	0.000119861	0.000912658	Up	-	protein_coding
Os01g0311800	1.11138	1.26228	0	0	8.60351	9.29778e-10	2.95839e-08	Up	8.6175	9.29778e-10	2.37299e-08	Up	PECTIN METHYLESTERASE 2	protein_coding
Os03g0157600	6.24008	1.24501	0.263956	0.101087	3.49626	0.00334606	0.0187138	Up	4.50988	1.90552e-09	4.48756e-08	Up	-	protein_coding
Os11g0238400	2.49965	5.86785	0	0	9.02439	1.27257e-11	5.70446e-10	Up	7.99389	2.40483e-07	3.62462e-06	Up	-	protein_coding
novel.958	0.593557	3.38854	0.0970826	0.836544	2.0256	0.000453206	0.00352317	Up	2.54393	0.0118324	0.0435923	Up	-	-
Os03g0290400	7.66407	2.3404	1.56693	0.300043	2.90995	0.00236482	0.0140296	Up	2.27687	0.000169373	0.00122995	Up	-	protein_coding
Os04g0109100	1.017	1.27703	0	0.213475	2.57699	0.000129619	0.00120097	Up	8.41775	5.74928e-09	1.23011e-07	Up	RECEPTOR-LIKE CYTOPLASMIC KINASE 125	protein_coding
Os12g0571000	8.589	2.19588	0	0	7.13014	7.55368e-05	0.000751199	Up	9.28751	6.25755e-13	2.94735e-11	Up	METALLOTHIONEIN 1G	protein_coding
Os09g0449400	1.13088	1.18036	0.0816035	0.156259	2.9048	8.24462e-05	0.000810309	Up	3.74097	2.75169e-06	3.21504e-05	Up	indeterminate domain 13	protein_coding
Os03g0310000	1.70246	1.80927	0.127862	0.342772	2.39693	0.000521035	0.00391776	Up	3.68341	4.66319e-06	5.1701e-05	Up	GDSL ESTERASE/LIPASE PROTEIN 46	protein_coding
Os04g0459000	0.491292	0.596259	0.146993	0.168882	1.82389	0.00491367	0.0256637	Up	1.72694	0.00749892	0.0297871	Up	MULTIDRUG RESISTANCE 13	protein_coding
Os11g0106083	1.33647	2.08996	0.310168	0.509079	2.04084	0.00114297	0.0076763	Up	2.0871	0.00281747	0.0133516	Up	-	protein_coding
Os04g0414500	3.31418	4.56958	0	0	8.68274	3.9222e-10	1.35192e-08	Up	8.41775	5.74928e-09	1.23011e-07	Up	F-box protein 208	protein_coding
Os05g0438500	1.79576	3.20134	0.476297	0.0684028	5.41263	4.10498e-09	1.16671e-07	Up	1.8973	0.00512978	0.0219098	Up	-	protein_coding
Os09g0449500	1.5947	2.79059	0	0	8.82924	9.91633e-11	3.82562e-09	Up	8.22133	2.92755e-08	5.41777e-07	Up	-	protein_coding
Os04g0458600	2.42653	0.863996	0.778504	0	7.20362	4.77659e-05	0.000509762	Up	1.63104	0.00409161	0.0182665	Up	-	protein_coding
Os05g0218100	1.5244	4.24677	0.277035	0.477433	3.14467	3.15101e-06	4.64367e-05	Up	2.4249	0.00390492	0.0175602	Up	endosperm-specific gene 74	protein_coding
Os11g0168500	2.15908	0.406732	0.0615942	0	6.69324	0.00085757	0.00600277	Up	5.05242	5.06391e-10	1.35621e-08	Up	ETHYLENE RESPONSE FACTOR 118	protein_coding
Os11g0658900	1.81729	0.958709	0	0.0753306	3.61223	4.06483e-05	0.000446766	Up	8.94932	2.69457e-11	9.36028e-10	Up	-	protein_coding
Os07g0664600	1.9959	0.861814	0.255801	0	7.52359	8.28134e-06	0.000108735	Up	2.94133	6.24382e-06	6.66384e-05	Up	rice microspore-preferred 8	protein_coding
Os01g0837200	4.88048	5.77606	0.952462	0.312655	4.14791	3.889e-06	5.58466e-05	Up	2.33622	0.000660415	0.00393177	Up	-	protein_coding
Os05g0181200	1.27957	1.58168	0.214044	0.0409861	5.13506	7.2206e-08	1.55978e-06	Up	2.55483	0.000315485	0.00209116	Up	P-450 96D2	protein_coding
novel.928	4.9449	1.9869	0	0	7.52359	8.28134e-06	0.000108735	Up	9.03162	9.95922e-12	3.73712e-10	Up	-	-
Os10g0344900	0.85556	2.14512	0	0.0401935	5.60168	6.58751e-10	2.18103e-08	Up	7.77244	1.08934e-06	1.39142e-05	Up	-	protein_coding
Os03g0321700	2.67312	3.09334	0.0728695	0.334882	3.18714	4.10672e-05	0.000449713	Up	5.04547	1.33489e-07	2.12408e-06	Up	WRKY GENE 55	protein_coding
Os08g0512700	1.50838	0.692662	0.146853	0.0674882	3.3034	0.000348534	0.00280783	Up	3.32907	2.28665e-06	2.72092e-05	Up	3-hydroxy-3-methylglutaryl coenzyme A reductase III, 3-hydroxy-3-methylglutaryl-CoA reductase 3	protein_coding
Os01g0879300	4.35002	2.47427	0.0904439	0.51956	2.24173	0.00462106	0.0243629	Up	5.43521	2.29544e-08	4.34274e-07	Up	-	protein_coding
Os07g0529700	1.55756	0.816188	0.504704	0.124256	2.68591	0.00436855	0.023191	Up	1.61537	0.00792952	0.0311689	Up	XYLOGLUCAN ENDOTRANSGLUCOSYDASE/HYDROLASE 1	protein_coding
Os05g0512600	2.07254	2.45546	0	0.556379	2.14178	0.00127988	0.00844792	Up	8.25598	2.92755e-08	5.41777e-07	Up	-	protein_coding
Os10g0528400	3.39995	1.68619	0.0662022	0.152121	3.41385	0.000167283	0.00150376	Up	5.52963	1.06398e-08	2.18514e-07	Up	TAU GLUTATHIONE S-TRANSFERASE 3	protein_coding
novel.1244	1.85402	5.63188	0.189528	0.435501	3.67132	6.14415e-07	1.08537e-05	Up	3.21707	0.000506526	0.00316345	Up	-	-
Os10g0415100	1.13429	1.98767	0.0397556	0.0913511	4.38332	4.27064e-07	7.73759e-06	Up	4.68415	2.58666e-06	3.0353e-05	Up	gamma-aminobutyric acid transporter 4	protein_coding
Os05g0163000	0.98674	0.95155	0.1441	0.264893	1.84584	0.00820426	0.0387158	Up	2.74568	0.000231229	0.00160811	Up	-	protein_coding
novel.1287	2.70723	2.16887	0.12773	0	8.04726	1.67165e-07	3.31503e-06	Up	4.32811	7.29517e-07	9.75927e-06	Up	-	-
Os08g0207800	1.17571	1.32815	0.171697	0.0394529	4.93864	3.45318e-07	6.39017e-06	Up	2.74568	0.000231229	0.00160811	Up	-	protein_coding
Os10g0478300	1.66363	1.57513	0.139144	0.319729	2.29466	0.00185899	0.0115013	Up	3.52859	1.82365e-05	0.000172931	Up	myb transcription factor 9, transcription factor MYB9	protein_coding
Os01g0581800	1.17931	1.67963	0	0.0426177	5.16535	5.33968e-08	1.18395e-06	Up	8.14943	5.79163e-08	1.00408e-06	Up	-	protein_coding
Os03g0294600	1.26337	1.50045	0.163135	0.327998	2.19115	0.00172833	0.0108226	Up	2.91582	0.000211448	0.00148434	Up	-	protein_coding
Os02g0811800	0.724107	2.63352	0	0	8.91925	3.47788e-11	1.45007e-09	Up	7.26069	4.77659e-05	0.000409314	Up	CINNAMOYL-COA REDUCTASE 10	protein_coding
Os02g0175700	1.03946	0.951104	0.0889612	0.204417	2.21252	0.00312822	0.0176871	Up	3.49553	2.41467e-05	0.00022252	Up	-	protein_coding
Os02g0571900	2.19974	0.459613	0	0.0430592	3.29181	0.00839028	0.0392487	Up	9.03162	9.95922e-12	3.73712e-10	Up	P-450 76M6	protein_coding
Os05g0114400	1.81487	3.47842	0.0695722	0	8.60351	9.29778e-10	2.95839e-08	Up	4.5554	7.53307e-06	7.90302e-05	Up	-	protein_coding
Os06g0614000	0.960889	0.479662	0.231123	0.0531079	3.12005	0.00108459	0.00733559	Up	2.04087	0.00114297	0.00628343	Up	FT-INTERACTING PROTEIN1	protein_coding
Os05g0323400	2.27178	3.80739	0.480483	0.993658	1.94026	0.00289243	0.0165632	Up	2.21345	0.00612771	0.0253538	Up	-	protein_coding
Os07g0653900	1.10488	0.20383	0.0982144	0	6.34911	0.00417417	0.0223298	Up	3.46004	6.12512e-07	8.36729e-06	Up	-	protein_coding
Os10g0161400	0.527241	0.402128	0.102895	0.0844408	2.24173	0.00462106	0.0243629	Up	2.33622	0.000660415	0.00393177	Up	-	protein_coding
Os10g0326800	1.13641	1.58581	0.123004	0.329747	2.26306	0.0010655	0.00722833	Up	3.15795	0.000252157	0.00172928	Up	F-box protein 546	protein_coding
Os10g0516300	1.38727	0.898996	0.136141	0.117311	2.90714	0.00119746	0.00796454	Up	3.3105	1.11765e-05	0.000112553	Up	-	protein_coding
Os05g0572700	1.53939	0.943088	0.037027	0.170163	2.45309	0.00390492	0.0213068	Up	5.22552	2.20515e-08	4.18654e-07	Up	protein phosphatase 2C51, protein phosphatase 2C 51, protein phosphatase 79	protein_coding
novel.767	2.56013	1.66646	0.196282	0.375852	2.13913	0.00813533	0.0384648	Up	3.65375	6.09357e-06	6.5163e-05	Up	-	-
Os01g0788700	3.94188	0.997841	0.226665	0	6.69324	0.00085757	0.00600277	Up	4.06775	1.79102e-07	2.77659e-06	Up	EARLY NODULIN LIKE PROTEIN 5	protein_coding
Os03g0643250	2.17751	2.33544	0.130301	0	8.12498	8.20482e-08	1.74432e-06	Up	3.98624	1.25995e-05	0.000125613	Up	-	protein_coding
Os01g0876300	0.717304	2.27176	0.0463116	0.425663	2.41517	0.000214401	0.00185863	Up	3.80756	0.000884859	0.00501174	Up	F-box protein 51	protein_coding
Os02g0672500	0.581285	1.3173	0.0891331	0.170677	2.93574	6.40322e-05	0.000654234	Up	2.65787	0.00436855	0.0190457	Up	-	protein_coding
Os02g0802500	0.702493	0.727356	0.113388	0.0521092	3.74493	2.05601e-05	0.00024395	Up	2.60178	0.000511792	0.00318362	Up	-	protein_coding
Os05g0522700	0.513161	3.85991	0	0.289294	3.71631	3.8974e-07	7.10449e-06	Up	6.20061	0.00724341	0.0289289	Up	-	protein_coding
Os05g0531700	1.23623	0.95371	0.134799	0	7.78532	1.08934e-06	1.82015e-05	Up	3.15893	4.10672e-05	0.000356529	Up	-	protein_coding
Os11g0454200	1.89734	2.79441	0.0705296	0.243097	3.48976	2.41467e-05	0.000280555	Up	4.59961	5.24925e-06	5.74706e-05	Up	RESPONSIVE TO ABA GENE 16B	protein_coding
Os06g0637400	1.34434	0.579563	0.258683	0	7.13014	7.55368e-05	0.000751199	Up	2.3588	0.000332559	0.00219361	Up	C-TERMINALLY ENCODED PEPTIDE 15	protein_coding
Os05g0125400	1.70414	0.749374	0.250857	0.0960708	2.90995	0.00236482	0.0140296	Up	2.73871	7.36758e-05	0.000601331	Up	-	protein_coding
Os05g0399300	3.07267	0.94819	0	0	6.88414	0.000315208	0.00257802	Up	8.76914	1.70322e-10	5.07785e-09	Up	CHITINASE 2	protein_coding
Os12g0130200	1.17851	0.795537	0	0	7.68625	2.40377e-06	3.66308e-05	Up	8.44803	4.20377e-09	9.26469e-08	Up	-	protein_coding
Os04g0340300	0.833216	0.964201	0	0.167759	2.51187	0.00115274	0.00773419	Up	7.99389	2.40483e-07	3.62462e-06	Up	terpene synthase 19	protein_coding
Os11g0487100	1.0445	1.69217	0.0427096	0.098139	4.04869	6.95643e-06	9.3487e-05	Up	4.46271	1.57535e-05	0.000152042	Up	-	protein_coding
Os01g0217000	1.44541	0.360764	0.417197	0	6.34911	0.00417417	0.0223298	Up	1.7805	0.00501982	0.0215181	Up	trichome birefringence-like 19	protein_coding
Os01g0652375	2.05981	0.810431	0.252678	0.116122	2.7507	0.00524731	0.0271213	Up	2.99646	3.03616e-05	0.000273268	Up	-	protein_coding
Os06g0216300	1.61728	0.840278	0	0.139553	2.56112	0.00845893	0.0394736	Up	8.4777	3.08575e-09	7.0409e-08	Up	12-OXOPHYTODIENOATE REDUCTASE 1	protein_coding
Os08g0565700	0.766529	0.803872	0.176307	0.202561	1.98403	0.00898543	0.0415018	Up	2.09708	0.00529072	0.0223569	Up	SET protein 32, SUVH Histone Methyltransferase 9	protein_coding
Os09g0120033	0.53218	1.18036	0.0816035	0	8.39971	7.89453e-09	2.11976e-07	Up	2.65787	0.00436855	0.0190457	Up	-	protein_coding
Os01g0799500	0.609925	1.01636	0.0299279	0.30946	1.71865	0.0109584	0.048849	Up	4.20099	7.35111e-05	0.000600348	Up	TagI	protein_coding
Os05g0151200	2.23767	2.37948	0	0	7.96512	3.47842e-07	6.40597e-06	Up	8.07375	1.16814e-07	1.88754e-06	Up	-	protein_coding
Os05g0145100	2.57107	1.91266	0.0750938	0	7.63404	3.60565e-06	5.23043e-05	Up	4.94625	3.45318e-07	5.01794e-06	Up	-	protein_coding
novel.762	2.83069	0.944908	0.133555	0.0767211	3.49626	0.00334606	0.0187138	Up	4.32811	7.29517e-07	9.75927e-06	Up	-	-
Os08g0334900	1.19743	0.602465	0.0957973	0	7.20362	4.77659e-05	0.000509762	Up	3.59253	1.04861e-05	0.00010647	Up	-	protein_coding
Os01g0691400	2.18253	1.58754	0.611959	0.263657	2.56112	0.00845893	0.0394736	Up	1.81743	0.00820426	0.0321	Up	-	protein_coding
Os11g0151800	2.48858	1.54526	0.148915	0.256635	2.56112	0.00845893	0.0394736	Up	3.98624	1.25995e-05	0.000125613	Up	PURPLE ACID PHOSPHATASE 20A	protein_coding
Os12g0157700	2.86739	3.51925	0	0	8.00677	2.40483e-07	4.6189e-06	Up	7.90934	5.05952e-07	7.02122e-06	Up	-	protein_coding
Os01g0128000	1.1763	1.0669	0	0.0448067	4.44105	1.57535e-05	0.000192534	Up	8.07375	1.16814e-07	1.88754e-06	Up	-	protein_coding
Os01g0175850	0.745262	1.60724	0	0.190973	3.05327	9.21983e-05	0.000895989	Up	7.32738	3.04594e-05	0.000273268	Up	-	protein_coding
Os07g0516400	4.01605	4.94722	0.15892	0.365168	3.70204	2.88486e-05	0.000329483	Up	4.5098	1.08654e-05	0.000109706	Up	-	protein_coding
Os10g0407400	0.916938	1.06108	0.0362843	0.166749	2.65146	0.00118483	0.00789623	Up	4.5098	1.08654e-05	0.000109706	Up	-	protein_coding
Os07g0601100	1.69159	0.791335	0	0	7.13014	7.55368e-05	0.000751199	Up	8.41775	5.74928e-09	1.23011e-07	Up	dihydroflavonol 4-reductase, NADPH HC-toxin reductase	protein_coding
Os11g0202200	0.839743	1.11572	0.15261	0.175335	2.65146	0.00118483	0.00789623	Up	2.4249	0.00390492	0.0175602	Up	F-box protein 584	protein_coding
Os08g0538100	1.34774	1.38137	0	0	7.83241	7.40189e-07	1.28081e-05	Up	7.99389	2.40483e-07	3.62462e-06	Up	-	protein_coding
Os01g0128250	1.0112	1.13241	0.160057	0	7.78532	1.08934e-06	1.82015e-05	Up	2.62327	0.00159155	0.0082465	Up	-	protein_coding
Os03g0180800	2.08294	1.009	0.0594221	0.136541	2.83252	0.00351516	0.0194891	Up	4.98008	2.50562e-07	3.75981e-06	Up	TIFY GENE 11A	protein_coding
Os03g0277700	1.78745	1.1099	0.0534799	0	7.34023	3.04594e-05	0.000344365	Up	4.9116	3.45318e-07	5.01794e-06	Up	-	protein_coding
Os10g0509700	1.01363	1.44367	0.239121	0.0549456	4.58243	5.24925e-06	7.27284e-05	Up	2.0567	0.0108117	0.0404414	Up	-	protein_coding
Os03g0296200	1.9046	1.75024	0.0687171	0.0789498	4.33845	3.36527e-05	0.000376191	Up	4.6425	3.67596e-06	4.16057e-05	Up	-	protein_coding
Os02g0720400	1.71146	1.68926	0	0	7.73663	1.61305e-06	2.57351e-05	Up	7.95223	3.47842e-07	5.04111e-06	Up	-	protein_coding
Os05g0270000	1.72035	1.19447	0.361776	0.0692746	3.97796	0.000376589	0.00300499	Up	2.22584	0.00240987	0.0117231	Up	-	protein_coding
Os07g0598000	0.81427	1.61533	0.0475652	0.273241	2.55235	0.000877744	0.00611053	Up	3.95096	0.000376589	0.00244072	Up	-	protein_coding
Os10g0137300	3.03853	3.28179	0	0.713738	2.19134	0.00612771	0.0308523	Up	7.77244	1.08934e-06	1.39142e-05	Up	-	protein_coding
Os11g0495400	6.07707	2.05112	0	0	6.69324	0.00085757	0.00600277	Up	8.44803	4.20377e-09	9.26469e-08	Up	-	protein_coding
Os01g0615500	1.32864	0.376532	0	0	6.47317	0.00243493	0.0142814	Up	8.4777	3.08575e-09	7.0409e-08	Up	ABC TRANSPORTER G FAMILY MEMBER 2	protein_coding
Os01g0642801	8.45427	4.09534	0	0	7.0527	0.000120499	0.00112775	Up	8.28982	2.09586e-08	3.99584e-07	Up	-	protein_coding
Os04g0685500	0.769451	0.328046	0.198714	0	6.69324	0.00085757	0.00600277	Up	1.93563	0.00406065	0.0181586	Up	EXOCYST SUBUNIT EXO70 FAMILY PROTEIN A2	protein_coding
Os11g0237900	0.664883	0.43669	0.0220437	0.0253262	3.97796	0.000376589	0.00300499	Up	4.76402	1.29886e-06	1.6268e-05	Up	-	protein_coding
Os03g0102700	2.09916	0.734397	0.179655	0	6.58739	0.00143701	0.00925169	Up	3.49553	2.41467e-05	0.00022252	Up	BETA-EXPANSIN 7	protein_coding
Os02g0325600	1.097	0.583261	0.10911	0.041786	3.6753	0.00136958	0.00892801	Up	3.27947	0.000102431	0.000801547	Up	NITRATE-INDUCIBLE, GARP-TYPE TRANSCRIPTIONAL REPRESSOR 1	protein_coding
Os06g0127100	0.918719	3.18944	0.0804998	0.092487	4.97329	2.50562e-07	4.76138e-06	Up	3.37069	0.00528154	0.022346	Up	DEHYDRATION-RESPONSIVE ELEMENT-BINDING PROTEIN 1C	protein_coding
Os05g0119000	0.945958	0.670925	0.224596	0.0860135	2.90995	0.00236482	0.0140296	Up	2.05148	0.00689176	0.0280868	Up	SENSITIVE TO ALUMINIUM RHIZOTOXICITY 2	protein_coding
Os08g0442900	0.676205	2.01216	0	0.544587	1.88633	0.00648527	0.0323372	Up	6.68042	0.00085757	0.00489293	Up	-	protein_coding
Os07g0121100	0.51642	0.821705	0	0	7.92223	3.47842e-07	6.40597e-06	Up	7.45216	1.26863e-05	0.000125613	Up	-	protein_coding
Os08g0197800	0.758957	0.464965	0.136914	0	7.0527	0.000120499	0.00112775	Up	2.44193	0.00151665	0.0079189	Up	-	protein_coding
Os03g0127500	0.909355	0.806771	0	0.128162	2.62486	0.00607288	0.0306129	Up	7.77244	1.08934e-06	1.39142e-05	Up	b-ZIP TRANSCRIPTION FACTOR 25	protein_coding
Os03g0799300	1.49436	3.02624	0	0.105306	4.71119	2.58666e-06	3.91514e-05	Up	7.19077	7.55368e-05	0.000611918	Up	-	protein_coding
Os02g0540400	1.62603	1.37987	0.199465	0.0763893	4.04465	0.000248027	0.0020969	Up	2.97815	0.000872039	0.004964	Up	-	protein_coding
Os01g0822001	2.62456	1.01238	0.165106	0	6.58739	0.00143701	0.00925169	Up	3.91434	1.70381e-05	0.000163047	Up	-	protein_coding
Os05g0360900	3.2752	1.16618	0.309055	0	6.47317	0.00243493	0.0142814	Up	3.35514	5.69854e-05	0.000480128	Up	-	protein_coding
ENSRNA049470982	13.9914	18.8894	0	0.821629	4.39066	2.29623e-05	0.000268888	Up	7.45216	1.26863e-05	0.000125613	Up	SNORD25	snoRNA
Os06g0300500	0.723898	0.594495	0	0	7.34023	3.04594e-05	0.000344365	Up	7.81953	1.08934e-06	1.39142e-05	Up	-	protein_coding
Os05g0592000	1.80072	0.603205	0.232521	0	6.34911	0.00417417	0.0223298	Up	2.91582	0.000211448	0.00148434	Up	-	protein_coding
Os01g0121000	1.26697	2.16431	0	0	7.83241	7.40189e-07	1.28081e-05	Up	7.26069	4.77659e-05	0.000409314	Up	-	protein_coding
Os05g0410500	0.489607	0.849864	0.0600604	0	7.78532	1.08934e-06	1.82015e-05	Up	2.95568	0.00236482	0.0115808	Up	-	protein_coding
Os05g0554601	2.5179	1.54256	0	0	7.0527	0.000120499	0.00112775	Up	7.95223	3.47842e-07	5.04111e-06	Up	-	protein_coding
Os11g0274700	0.374707	0.92504	0	0.176034	2.38311	0.002639	0.0152847	Up	6.77902	0.000517265	0.00318362	Up	RECEPTOR-LIKE CYTOPLASMIC KINASE 322	protein_coding
Os12g0610800	1.63635	0.525996	0.334552	0	6.21337	0.00724341	0.0349996	Up	2.26632	0.00185899	0.00941819	Up	-	protein_coding
Os03g0281100	1.0296	0.33096	0.175419	0	6.21337	0.00724341	0.0349996	Up	2.52407	0.000877744	0.00498914	Up	OsSTA96	protein_coding
Os04g0689900	1.24272	0.808917	0	0.0547328	3.75712	0.000884859	0.00613531	Up	7.86514	7.40189e-07	9.83897e-06	Up	-	protein_coding
Os02g0332450	0.633517	0.285098	0	0	6.69324	0.00085757	0.00600277	Up	8.03437	1.67165e-07	2.60344e-06	Up	-	protein_coding
Os06g0633100	1.78801	1.8208	0.0877344	0.201598	3.12005	0.00108459	0.00733559	Up	4.20099	7.35111e-05	0.000600348	Up	-	protein_coding
Os05g0312500	1.09672	0.770543	0.144145	0.110406	2.7507	0.00524731	0.0271213	Up	2.87909	0.00119746	0.00653135	Up	-	protein_coding
Os01g0869400	0.53035	1.39111	0	0	7.96512	3.47842e-07	6.40597e-06	Up	6.77902	0.000517265	0.00318362	Up	-	protein_coding
Os03g0283000	1.62327	0.697711	0.0568935	0	6.58739	0.00143701	0.00925169	Up	4.68415	2.58666e-06	3.0353e-05	Up	LAMBDA GLUTATHIONE S-TRANSFERASE 3	protein_coding
Os03g0561400	0.271004	0.710843	0	0	7.96512	3.47842e-07	6.40597e-06	Up	6.77902	0.000517265	0.00318362	Up	-	protein_coding
Os03g0808400	1.83221	0.642496	0.40865	0	6.21337	0.00724341	0.0349996	Up	2.14129	0.00406587	0.0181695	Up	-	protein_coding
Os03g0845300	0.754986	0.464139	0	0	6.97088	0.000193974	0.00169876	Up	7.86514	7.40189e-07	9.83897e-06	Up	-	protein_coding
Os02g0639300	0.740467	0.892575	0	0	7.52359	8.28134e-06	0.000108735	Up	7.45216	1.26863e-05	0.000125613	Up	cystathionine b-synthase domain containing protein OsCBSX11, CBS domain containing protein OsCBSX11	protein_coding
Os01g0972900	0.874	0.306484	0.162445	0	6.21337	0.00724341	0.0349996	Up	2.39904	0.00199893	0.0100521	Up	cell cycle switch 52 B, cell cycle switch 52B, B-type cell cycle switch 52	protein_coding
Os04g0615800	0.515682	0.828819	0.0351439	0.121132	2.74448	0.00314942	0.0177807	Up	3.73013	0.000884859	0.00501174	Up	ARGONAUTE 3	protein_coding
novel.232	1.09763	0.485657	0	0	6.58739	0.00143701	0.00925169	Up	7.95223	3.47842e-07	5.04111e-06	Up	-	-
novel.425	5.66318	2.50573	0	0	6.58739	0.00143701	0.00925169	Up	7.95223	3.47842e-07	5.04111e-06	Up	-	-
Os08g0334300	1.07615	1.83136	0	0.178435	3.3034	0.000348534	0.00280783	Up	6.95805	0.000193974	0.00137331	Up	-	protein_coding
Os01g0644200	2.84275	0.996862	0	0	6.21337	0.00724341	0.0349996	Up	7.90934	5.05952e-07	7.02122e-06	Up	-	protein_coding
Os03g0158800	0.883655	1.29167	0	0	7.46502	1.26863e-05	0.000158733	Up	7.11729	0.000120499	0.000912658	Up	-	protein_coding
Os04g0607150	0.639254	1.53233	0	0	7.73663	1.61305e-06	2.57351e-05	Up	6.68042	0.00085757	0.00489293	Up	-	protein_coding
Os07g0689150	2.59169	1.34443	0	0.125954	3.29181	0.00839028	0.0392487	Up	7.72376	1.61305e-06	1.98019e-05	Up	-	protein_coding
Os02g0227600	0.496722	0.996335	0.0406221	0	7.57987	5.44527e-06	7.48265e-05	Up	3.46929	0.00334606	0.0154228	Up	-	protein_coding
Os02g0629000	1.5538	0.659288	0.063535	0	6.34911	0.00417417	0.0223298	Up	4.46271	1.57535e-05	0.000152042	Up	-	protein_coding
Os02g0691500	0.992471	0.370481	0.0392732	0	6.21337	0.00724341	0.0349996	Up	4.5098	1.08654e-05	0.000109706	Up	basic helix-loop-helix protein 049	protein_coding
Os04g0451000	0.313131	0.442881	0	0.0245177	4.04465	0.000248027	0.0020969	Up	7.03987	0.000120499	0.000912658	Up	-	protein_coding
Os01g0133100	0.384789	0.471473	0.0277661	0.0957022	2.27359	0.0100337	0.0454556	Up	3.64831	0.00136958	0.00732871	Up	-	protein_coding
Os02g0764200	0.31965	0.711346	0.0301628	0	7.52359	8.28134e-06	0.000108735	Up	3.26486	0.00839028	0.0326349	Up	-	protein_coding
Os02g0155700	0.548232	0.539254	0.0336259	0	6.97088	0.000193974	0.00169876	Up	3.88104	0.000575412	0.0034916	Up	-	protein_coding
Os06g0243900	1.04722	0.504938	0.214106	0	6.21337	0.00724341	0.0349996	Up	2.25589	0.00973269	0.0370022	Up	-	protein_coding
novel.1290	1.70741	1.43696	0	0	6.88414	0.000315208	0.00257802	Up	7.32738	3.04594e-05	0.000273268	Up	-	-
Os11g0659200	1.96611	2.40159	0	0	7.13014	7.55368e-05	0.000751199	Up	7.03987	0.000120499	0.000912658	Up	-	protein_coding
Os11g0673100	1.19371	0.816261	0.0665604	0.076472	3.29181	0.00839028	0.0392487	Up	4.01764	0.000248027	0.0017044	Up	-	protein_coding
Os10g0329400	0.348703	1.2554	0	0	7.68625	2.40377e-06	3.66308e-05	Up	6.05079	0.0127308	0.0455717	Up	-	protein_coding
Os09g0378700	0.319336	0.443445	0.0261154	0.0900129	2.27359	0.0100337	0.0454556	Up	3.46929	0.00334606	0.0154228	Up	plant U-box-containing protein 6, U-box protein 6	protein_coding
Os11g0109000	0.353692	0.818587	0	0	7.46502	1.26863e-05	0.000158733	Up	6.46037	0.00243493	0.0117231	Up	protein phosphatase 2C73, protein phosphatase 2C 73, protein phosphatase 116	protein_coding
Os05g0370900	1.01138	0.780253	0	0	6.69324	0.00085757	0.00600277	Up	7.26069	4.77659e-05	0.000409314	Up	-	protein_coding
Os10g0151366	2.15638	1.14371	0	0	6.34911	0.00417417	0.0223298	Up	7.45216	1.26863e-05	0.000125613	Up	-	protein_coding
novel.1087	1.61728	2.53993	0	0.325623	2.90995	0.00236482	0.0140296	Up	6.68042	0.00085757	0.00489293	Up	-	-
Os01g0609200	0.239557	0.17161	0	0	6.58739	0.00143701	0.00925169	Up	7.26069	4.77659e-05	0.000409314	Up	PLEIOTROPIC DRUG RESISTANCE 11	protein_coding
Os03g0739500	1.07489	1.77695	0	0	7.20362	4.77659e-05	0.000509762	Up	6.68042	0.00085757	0.00489293	Up	-	protein_coding
Os04g0669300	0.401287	0.464371	0	0.0706954	2.66395	0.00786477	0.0374096	Up	6.87131	0.000315208	0.00209034	Up	-	protein_coding
Os01g0155000	0.747708	0.637553	0	0	6.69324	0.00085757	0.00600277	Up	7.11729	0.000120499	0.000912658	Up	Hsr203j	protein_coding
Os01g0180000	0.318178	0.473396	0	0.0320309	3.75712	0.000884859	0.00613531	Up	6.68042	0.00085757	0.00489293	Up	-	protein_coding
Os01g0875000	0.705553	0.624359	0.101824	0.0584935	3.29181	0.00839028	0.0392487	Up	2.72296	0.00524731	0.0222959	Up	-	protein_coding
Os06g0591450	1.60987	1.06454	0	0	6.47317	0.00243493	0.0142814	Up	7.26069	4.77659e-05	0.000409314	Up	-	protein_coding
Os09g0480400	0.237423	0.480807	0	0	7.27354	4.77659e-05	0.000509762	Up	6.46037	0.00243493	0.0117231	Up	-	protein_coding
Os12g0486900	0.473298	0.625946	0	0.0476467	3.58855	0.00213372	0.0129008	Up	6.68042	0.00085757	0.00489293	Up	RECEPTOR-LIKE CYTOPLASMIC KINASE 369	protein_coding
Os01g0977100	0.913514	0.808388	0	0	6.58739	0.00143701	0.00925169	Up	6.95805	0.000193974	0.00137331	Up	TETRASPANIN 1	protein_coding
Os03g0448200	0.510059	0.416642	0	0	6.47317	0.00243493	0.0142814	Up	6.95805	0.000193974	0.00137331	Up	EXOCYST SUBUNIT EXO70 FAMILY PROTEIN H2	protein_coding
novel.134	1.99702	1.2163	0	0	6.21337	0.00724341	0.0349996	Up	7.11729	0.000120499	0.000912658	Up	-	-
Os02g0126200	1.10656	1.47752	0	0	6.79184	0.000517265	0.00390142	Up	6.57459	0.00143701	0.00754813	Up	-	protein_coding
Os05g0211100	0.395729	0.528391	0	0	6.79184	0.000517265	0.00390142	Up	6.57459	0.00143701	0.00754813	Up	P-450 51G3	protein_coding
Os11g0152500	0.738843	0.854993	0	0	6.69324	0.00085757	0.00600277	Up	6.68042	0.00085757	0.00489293	Up	RICE TERMINAL FLOWER 1/CENTRORADIALIS HOMOLOG 1	protein_coding
Os10g0340301	0.176898	0.255884	0	0	6.79184	0.000517265	0.00390142	Up	6.46037	0.00243493	0.0117231	Up	-	protein_coding
Os09g0323500	0.454953	0.895004	0	0	6.97088	0.000193974	0.00169876	Up	6.20061	0.00724341	0.0289289	Up	-	protein_coding
Os04g0386700	0.561222	0.757689	0	0	6.69324	0.00085757	0.00600277	Up	6.46037	0.00243493	0.0117231	Up	-	protein_coding
Os05g0472500	2.20377	2.76273	0.225281	0	6.58739	0.00143701	0.00925169	Up	3.15064	0.0134121	0.0473481	Up	-	protein_coding
Os07g0638300	0.80378	0.581336	0	0	6.21337	0.00724341	0.0349996	Up	6.87131	0.000315208	0.00209034	Up	-	protein_coding
Os08g0518900	0.440109	0.594179	0	0	6.69324	0.00085757	0.00600277	Up	6.46037	0.00243493	0.0117231	Up	C10122	protein_coding
Os04g0618400	1.51927	1.38137	0	0	6.34911	0.00417417	0.0223298	Up	6.68042	0.00085757	0.00489293	Up	-	protein_coding
Os10g0380800	0.452762	0.349292	0	0	6.21337	0.00724341	0.0349996	Up	6.77902	0.000517265	0.00318362	Up	-	protein_coding
novel.639	1.17435	1.25443	0	0	6.47317	0.00243493	0.0142814	Up	6.57459	0.00143701	0.00754813	Up	-	-
novel.858	2.08899	2.04548	0.197121	0	6.34911	0.00417417	0.0223298	Up	3.26486	0.00839028	0.0326349	Up	-	-
Os01g0728700	0.517457	0.931471	0	0	6.69324	0.00085757	0.00600277	Up	6.05079	0.0127308	0.0455717	Up	-	protein_coding
Os04g0476600	0.246423	0.311085	0	0	6.47317	0.00243493	0.0142814	Up	6.33633	0.00417417	0.0183334	Up	-	protein_coding
Os03g0660500	1.38944	1.33989	0	0	6.21337	0.00724341	0.0349996	Up	6.46037	0.00243493	0.0117231	Up	SMALL AUXIN-UP RNA 17	protein_coding
Os02g0712550	0.80146	1.13355	0	0	6.34911	0.00417417	0.0223298	Up	6.05079	0.0127308	0.0455717	Up	-	protein_coding
Os10g0565150	118.763	7.76347	353.26	2.06727	1.92266	3.50551e-05	0.00039008	Up	-1.57526	0.000179262	0.00129277	Dn	BETA-AMYLASE 6	protein_coding
Os05g0502000	47.3007	88.4131	108.274	26.9125	1.73151	4.52859e-05	0.000490509	Up	-1.19735	0.00413015	0.0183334	Dn	CYCLIC NUCLEOTIDE GATED CHANNEL 9	protein_coding
Os03g0103200	23.1606	362.057	162.946	33.698	3.44072	4.52648e-14	3.13249e-12	Up	-2.8168	2.60067e-10	7.49005e-09	Dn	hybrid proline- or glycine-rich protein 4	protein_coding
Os04g0401000	51.2801	58.6059	110.319	27.0575	1.13048	0.00761222	0.0364472	Up	-1.10776	0.00808792	0.0317272	Dn	PYRICULARIA ORYZAE RESISTANCE 21	protein_coding
Os05g0375400	18.0239	38.3529	58.5896	11.3144	1.77638	4.24855e-05	0.000462978	Up	-1.70314	6.71361e-05	0.000555306	Dn	(1,3;1,4)-b-glucanase, (1,3;1,4)-beta-glucanase, pathogenesis-related gene 2, endo-(1,3;1,4)-beta-glucanase 1	protein_coding
Os08g0366000	4.44383	18.482	9.71477	6.09064	1.61685	0.000155905	0.00141426	Up	-1.13077	0.00776423	0.0306882	Dn	phosphoenolpyruvate carboxylase, phosphoenolpyruvate carboxylase 2a, PEPCase 2a	protein_coding
Os02g0804100	36.7741	142.991	91.3825	67.4937	1.09854	0.00961411	0.0440001	Up	-1.31549	0.00216653	0.0107612	Dn	-	protein_coding
Os01g0124000	24.2415	8.35195	74.5456	3.49418	1.27069	0.00936849	0.0430079	Up	-1.62299	0.000148567	0.00109766	Dn	BOWMAN-BIRK INHIBITOR 2-1	protein_coding
Os04g0617050	14.2853	36.7973	76.8352	11.5186	1.69035	0.000148051	0.00135169	Up	-2.42911	4.64456e-08	8.19824e-07	Dn	SMALL AUXIN-UP RNA 21	protein_coding
Os06g0651200	19.0339	56.7684	70.6489	24.3369	1.23706	0.00459856	0.0243097	Up	-1.89399	1.59802e-05	0.000153957	Dn	-	protein_coding
Os03g0251000	6.92092	16.7746	57.0229	7.06601	1.26193	0.00506145	0.0263331	Up	-3.04378	3.65094e-11	1.23504e-09	Dn	-	protein_coding
Os01g0272850	4.52541	10.5149	20.8503	3.11366	1.76954	0.000159188	0.00144112	Up	-2.20537	9.60145e-07	1.24754e-05	Dn	-	protein_coding
Os06g0211200	4.74082	14.6171	10.3964	4.75949	1.63337	0.000281725	0.00234415	Up	-1.13477	0.0101679	0.0383773	Dn	b-ZIP TRANSCRIPTION FACTOR 46	protein_coding
novel.1307	1.79308	4.55676	18.5023	0.346859	3.70982	3.32981e-09	9.65538e-08	Up	-3.36633	3.92207e-12	1.59052e-10	Dn	-	-
Os01g0733200	6.64834	2.68745	20.2772	0.0641781	5.25257	2.20515e-08	5.33079e-07	Up	-1.61052	0.000273492	0.00185915	Dn	HEAT STRESS TRANSCRIPTION FACTOR C1b	protein_coding
Os07g0523700	8.23236	5.83606	31.8427	2.09054	1.49152	0.00718394	0.0349996	Up	-1.9529	1.62124e-05	0.000156027	Dn	-	protein_coding
Os03g0769700	5.43014	11.0181	27.9222	1.04837	3.39459	1.5266e-08	3.84529e-07	Up	-2.3628	3.8157e-07	5.49178e-06	Dn	-	protein_coding
Os12g0105975	0.40002	12.2927	2.28996	5.57513	1.15537	0.010976	0.0489155	Up	-2.50175	0.000162828	0.00119038	Dn	-	protein_coding
Os01g0682001	0.43753	4.79507	4.00962	1.8862	1.3598	0.00413177	0.0223298	Up	-3.18828	7.70051e-09	1.6195e-07	Dn	-	protein_coding
Os06g0566201	1.28473	5.87426	3.99762	1.10406	2.42193	2.80051e-06	4.19389e-05	Up	-1.63704	0.00109576	0.0060521	Dn	-	protein_coding
Os10g0516551	3.00166	10.9839	11.345	4.11612	1.42883	0.00445016	0.0235968	Up	-1.91693	0.00013119	0.000984017	Dn	-	protein_coding
Os04g0500200	4.07353	9.06521	18.3224	3.3858	1.43203	0.00905452	0.0417164	Up	-2.16794	1.30891e-05	0.000129177	Dn	-	protein_coding
Os02g0187700	1.87895	6.68207	4.66605	1.55013	2.11833	5.66938e-05	0.000590491	Up	-1.31203	0.00964408	0.0367477	Dn	-	protein_coding
Os03g0767700	2.1954	5.49583	5.66103	0.631458	3.12283	1.2462e-07	2.54461e-06	Up	-1.36674	0.00532973	0.0224981	Dn	-	protein_coding
Os07g0549200	0.614409	7.39437	2.21085	1.78959	2.05845	4.90005e-05	0.000520662	Up	-1.84045	0.00218391	0.0108377	Dn	-	protein_coding
Os01g0793300	0.729122	0.341515	3.76933	0.0244668	3.6753	0.00136958	0.00892801	Up	-2.36891	1.23136e-06	1.55525e-05	Dn	-	protein_coding
Os01g0880200	0.08809	0.699004	2.60889	0.195096	1.84608	0.00290973	0.0166374	Up	-4.86378	7.43332e-15	4.93071e-13	Dn	-	protein_coding
Os12g0153433	1.58324	6.7178	8.23107	1.59384	2.08283	0.000284129	0.0023605	Up	-2.37323	9.34545e-06	9.60204e-05	Dn	-	protein_coding
Os04g0466000	4.03636	1.14724	9.90284	0	6.69324	0.00085757	0.00600277	Up	-1.29537	0.0070312	0.0285863	Dn	-	protein_coding
Os06g0317200	0.219253	10.91	2.24132	2.26607	2.27715	1.90864e-05	0.000228585	Up	-3.29798	8.1742e-05	0.000655725	Dn	-	protein_coding
Os02g0209050	0.688138	9.78332	6.51196	3.74083	1.39887	0.00776662	0.0370477	Up	-3.21983	1.46378e-06	1.8175e-05	Dn	-	protein_coding
Os12g0571700	2.06746	6.37991	7.71415	1.45691	2.13579	0.000480429	0.0036931	Up	-1.89625	0.00042006	0.00268336	Dn	RAPID ALKALIZATION FACTOR 42	protein_coding
Os03g0656800	0.626942	0.816188	2.18705	0.220899	1.88633	0.00648527	0.0323372	Up	-1.80081	0.000417987	0.00267642	Dn	-	protein_coding
Os01g0773000	0.720419	1.38945	2.06206	0.376052	1.88928	0.0032271	0.0181392	Up	-1.51505	0.00514179	0.0219473	Dn	-	protein_coding
Os05g0412800	0.378542	4.28316	1.65106	0.652065	2.71869	6.51721e-06	8.79807e-05	Up	-2.11063	0.00220539	0.0109183	Dn	TAU GLUTATHIONE S-TRANSFERASE 16	protein_coding
Os10g0555900	0.229454	1.50465	4.12827	0.215591	2.78416	0.000660977	0.00482804	Up	-4.14097	2.74807e-10	7.84792e-09	Dn	BETA-EXPANSIN 3	protein_coding
Os01g0818200	0.257107	0.694225	0.73592	0.201311	1.79005	0.00491367	0.0256637	Up	-1.51267	0.0111591	0.0415472	Dn	-	protein_coding
Os07g0241800	0.30552	1.4849	1.16183	0.430592	1.79005	0.00491367	0.0256637	Up	-1.91516	0.00512978	0.0219098	Dn	-	protein_coding
novel.1209	0.127491	1.40156	0.938363	0.269524	2.37238	0.00111107	0.00748826	Up	-2.84025	0.000419448	0.00268071	Dn	-	-
Os01g0247700	0.145532	0.421026	0.781047	0.0512773	2.98343	0.00236482	0.0140296	Up	-2.40669	0.000519431	0.00319116	Dn	-	protein_coding
Os07g0119800	0.696331	3.49178	2.84731	0.490695	2.80076	0.00227587	0.013618	Up	-2.0097	0.00973269	0.0370022	Dn	-	protein_coding
Os02g0771700	0	0.724839	0.832404	0.147132	2.28407	0.00973269	0.0443689	Up	-7.86302	1.08934e-06	1.39142e-05	Dn	beta-1, 3-glucanase 9	protein_coding
Os01g0768333	0.951086	3.14457	3.83345	0.191491	3.90803	0.000376589	0.00300499	Up	-1.99253	0.00813533	0.0318625	Dn	SMALL AUXIN-UP RNA 2	protein_coding
Os09g0427100	0.221513	0.598117	0.905771	0.0520325	3.39765	0.00528154	0.0272337	Up	-2.0097	0.00973269	0.0370022	Dn	-	protein_coding
novel.1276	0	1.59194	1.5938	0.323141	2.27359	0.0100337	0.0454556	Up	-7.25332	7.55368e-05	0.000611918	Dn	-	-
Os11g0499600	0	0.928278	0.302778	0.130449	2.80076	0.00227587	0.013618	Up	-6.17645	0.00724341	0.0289289	Dn	HYDROXYSTEROID DEHYDROGENASE 1	protein_coding
Os12g0240000	0	1.35748	0.500524	0.215646	2.62486	0.00607288	0.0306129	Up	-6.17645	0.00724341	0.0289289	Dn	-	protein_coding
Os08g0511600	0.672062	1.71097	2.80303	0	6.34911	0.00417417	0.0223298	Up	-2.03322	0.011803	0.0435136	Dn	-	protein_coding
Os09g0440600	0.15474	2.86505	2.08803	0	6.88414	0.000315208	0.00257802	Up	-3.5852	0.00839028	0.0326349	Dn	-	protein_coding
Os01g0950200	0	0.590808	0.563663	0	6.21337	0.00724341	0.0349996	Up	-6.34416	0.00417417	0.0183334	Dn	-	protein_coding
Os01g0871400	0	0.719494	0.485358	0	6.34911	0.00417417	0.0223298	Up	-5.98666	0.0127308	0.0455717	Dn	-	protein_coding
Os04g0656100	554.58	769.945	323.861	351.533	1.14675	0.00578708	0.0294576	Up	0.773369	0.0609639	0.156121	nc	H+-ATPASE 7	protein_coding
Os02g0216300	374.793	252.01	236.706	76.1853	1.74153	3.72635e-05	0.000412944	Up	0.66035	0.109041	0.239421	nc	-	protein_coding
Os08g0126300	483.136	1340.48	279.558	396.321	1.77366	2.70521e-05	0.000311081	Up	0.786628	0.0569373	0.147748	nc	GLYCERALDEHYDE-3-PHOSPHATE DEHYDROGENASE, CYTOSOLIC	protein_coding
Os04g0561500	199.485	648.049	244.526	115.467	2.50425	7.73631e-09	2.10677e-07	Up	-0.296354	0.470923	0.658156	nc	Prolyl Oligopeptidase 9, PROLYL OLIGOPEPTIDASE 9	protein_coding
Os02g0792800	484.711	867.969	326.938	244.559	1.8431	1.35641e-05	0.000168226	Up	0.565456	0.169797	0.328457	nc	-	protein_coding
Os06g0129900	318.374	837.749	273.688	296.233	1.51543	0.000303162	0.00250006	Up	0.215542	0.600043	0.750746	nc	-	protein_coding
Os05g0137400	371.581	688.505	272.902	315.96	1.13937	0.00612682	0.0308523	Up	0.44264	0.282072	0.460612	nc	Aspartic acid protease 1, aspartic proteinase	protein_coding
Os01g0256500	1289.77	875.594	830.619	414.569	1.09429	0.00846744	0.0395064	Up	0.632201	0.125034	0.267015	nc	-	protein_coding
Os07g0677200	499.548	950.558	374.207	62.8994	3.93318	1.68371e-17	1.94032e-15	Up	0.414136	0.314166	0.498295	nc	PEROXIDASE 22.3	protein_coding
Os03g0285700	524.907	962.72	444.842	431.336	1.17395	0.00478401	0.0251184	Up	0.23612	0.565777	0.72291	nc	ASCORBATE PEROXIDASE 1	protein_coding
Os02g0306401	269.079	1028.96	239.505	79.8911	3.70257	5.34415e-16	4.91424e-14	Up	0.165324	0.68787	0.819519	nc	NICOTINAMINE AMINOTRANSFERASE 1	protein_coding
Os05g0169100	572.122	1029.25	332.002	370.868	1.48825	0.000387698	0.00308264	Up	0.782472	0.0583903	0.150758	nc	SG12	protein_coding
Os02g0612900	562.833	547.672	891.165	132.441	2.06354	1.39013e-06	2.26496e-05	Up	-0.665624	0.106502	0.235273	nc	-	protein_coding
Os12g0183100	258.775	345.604	273.278	131.305	1.41183	0.000748776	0.00537577	Up	-0.081316	0.843337	0.927093	nc	-	protein_coding
Os02g0188000	160.745	593.07	242.428	213.205	1.49159	0.000376415	0.00300499	Up	-0.595414	0.148978	0.297694	nc	-	protein_coding
Os10g0580400	139.674	402.589	103.009	80.2483	2.34238	5.61532e-08	1.23875e-06	Up	0.436639	0.289334	0.469167	nc	high-affinity urea transporter OsDUR3	protein_coding
Os12g0152700	408.277	433.782	229.696	181.236	1.27472	0.00226685	0.0135895	Up	0.827165	0.0455687	0.123463	nc	-	protein_coding
Os01g0884300	233.036	415.588	241.131	152.711	1.45998	0.000499127	0.00381391	Up	-0.0519066	0.899895	0.963311	nc	NAC DOMAIN-CONTAINING PROTEIN 6	protein_coding
Os03g0440900	345.574	462.065	251.101	223.5	1.06345	0.0105035	0.0472332	Up	0.458071	0.26624	0.44297	nc	OsI-BAK1	protein_coding
Os03g0183200	595.806	536.176	402.841	203.678	1.41202	0.000759542	0.00543997	Up	0.561975	0.172905	0.333089	nc	ETHYLENE RESPONSE FACTOR 69	protein_coding
Os08g0116500	556.34	749.812	373.69	324.745	1.22284	0.00337653	0.0188606	Up	0.571468	0.166069	0.32274	nc	-	protein_coding
Os03g0790900	83.8242	88.3443	70.8043	41.0094	1.12281	0.00701857	0.0345283	Up	0.240878	0.558387	0.716131	nc	Indole-3-acetaldehyde oxidase 3	protein_coding
Os10g0167300	208.322	343.709	109.399	83.6359	2.05459	1.52438e-06	2.45833e-05	Up	0.926546	0.0255151	0.0798506	nc	Early Embryogenesis-Specific Enolase 1, Enolase 1, enolase 7, enolase 4	protein_coding
Os03g0203200	229.767	327.266	175.72	86.0396	1.94298	5.05914e-06	7.06045e-05	Up	0.384239	0.350969	0.539478	nc	DWARF KAMIKAWABUNWAI TILLERING	protein_coding
Os10g0509100	154.957	225.156	78.5262	93.7169	1.28017	0.00217863	0.0131192	Up	0.977946	0.0185214	0.0619739	nc	-	protein_coding
Os07g0246200	168.053	260.699	177.485	107.376	1.29532	0.00194244	0.0119598	Up	-0.0814231	0.843516	0.927215	nc	calreticulin 1, calreticulin	protein_coding
Os12g0567700	327.732	374.919	220.798	181.565	1.06171	0.0106861	0.0479741	Up	0.567129	0.169287	0.327587	nc	RIBOSOMAL PROTEIN L2	protein_coding
Os05g0445500	422.014	542.139	307.037	246.994	1.14981	0.00578269	0.0294576	Up	0.456222	0.268419	0.44564	nc	-	protein_coding
Os03g0807800	277.529	433.014	169.968	163.96	1.41668	0.000726388	0.00524299	Up	0.704712	0.0883548	0.20479	nc	Omnipotent suppressor protein SUP44	protein_coding
Os03g0337800	300.994	325.332	201.952	157.709	1.06027	0.0108152	0.0483838	Up	0.57306	0.16495	0.320864	nc	-	protein_coding
Os04g0614600	163.067	206.952	87.5998	59.6648	1.80993	1.98099e-05	0.000236093	Up	0.893795	0.0311	0.0941676	nc	aminotransferase, pyruvate-dependent GABA transaminase	protein_coding
Os04g0165700	144.084	352.875	112.118	167.713	1.08879	0.00884201	0.0409895	Up	0.359234	0.384073	0.574132	nc	beta-cyanoalanine synthase	protein_coding
Os06g0726400	62.3738	90.0573	31.1613	34.3219	1.40733	0.00078713	0.00561659	Up	0.998508	0.0162735	0.0557519	nc	STARCH BRANCHING ENZYME 1	protein_coding
Os01g0328400	412.389	413.94	255.922	171.4	1.28766	0.00208306	0.0126629	Up	0.685637	0.0971323	0.218798	nc	UBIQUITIN 5	protein_coding
Os03g0139100	527.828	583.704	311.151	212.097	1.47612	0.000444125	0.00346864	Up	0.759786	0.0663219	0.165866	nc	-	protein_coding
Os05g0459900	259.375	300.359	202.784	133.98	1.18029	0.00467286	0.0246022	Up	0.352439	0.392442	0.582278	nc	-	protein_coding
Os01g0896700	266.201	292.296	134.51	106.634	1.47037	0.00046669	0.003604	Up	0.982129	0.0180532	0.0606243	nc	RPL5B	protein_coding
Os05g0160200	375.029	490.898	228.77	215.441	1.20374	0.00392302	0.0213969	Up	0.710436	0.0859222	0.200541	nc	ribosomal protein-linked ubiquitin, Ubiquitin/ribosomal protein S27a, ubiquitin fused to CEP80 gene	protein_coding
Os03g0854000	382.824	300.919	264.676	138.002	1.14029	0.00628296	0.031504	Up	0.529793	0.199024	0.370574	nc	-	protein_coding
Os03g0408300	357.209	531.308	209.646	222.933	1.26855	0.00240015	0.0141859	Up	0.766139	0.0643094	0.161802	nc	-	protein_coding
Os01g0170600	92.7316	155.092	47.2552	44.3451	1.82187	1.75827e-05	0.000213144	Up	0.969906	0.0196052	0.0648408	nc	-	protein_coding
Os04g0349500	272.972	321.51	189.806	144.019	1.17422	0.00488586	0.0255532	Up	0.521566	0.206327	0.380865	nc	-	protein_coding
Os03g0856500	213.236	184.971	223.271	79.209	1.23916	0.00305749	0.0173713	Up	-0.0689901	0.867241	0.942133	nc	-	protein_coding
Os03g0234200	991.385	947.856	498.869	441.024	1.11942	0.00723851	0.0349996	Up	0.988107	0.0173782	0.058875	nc	ubiquitin fused to CEP52 gene-1	protein_coding
Os05g0477300	333.832	342.768	167.602	125.112	1.46961	0.000471781	0.00363759	Up	0.991405	0.0170197	0.0578627	nc	-	protein_coding
Os01g0557500	111.061	260.442	59.9651	37.0776	2.82786	1.36138e-10	5.11965e-09	Up	0.886468	0.0327894	0.0980789	nc	Ca(2+)/H(+) EXCHANGER 1A	protein_coding
Os06g0662000	124.31	141.946	62.4857	67.819	1.08119	0.00940993	0.0431908	Up	0.989664	0.017248	0.0584775	nc	PREMATURE LEAF SENESCENCE 1	protein_coding
Os12g0555500	329.922	382.501	233.752	153.401	1.33375	0.00145291	0.00933529	Up	0.494482	0.230817	0.412222	nc	PATHOGENESIS-RELATED GENE 10A	protein_coding
Os03g0815200	75.273	234.128	38.5449	68.8041	1.78233	2.58049e-05	0.000298146	Up	0.962888	0.0207977	0.0681534	nc	-	protein_coding
Os05g0594100	96.0137	355.428	87.9001	156.079	1.2029	0.00391921	0.0213805	Up	0.124722	0.763662	0.873763	nc	-	protein_coding
Os03g0424800	399.331	402.14	228.263	192.583	1.07783	0.00966794	0.0442012	Up	0.804215	0.0521998	0.138191	nc	RPS19A	protein_coding
Os10g0532300	157.677	509.63	106.224	185.416	1.4743	0.000445536	0.00347764	Up	0.567181	0.170973	0.33	nc	-	protein_coding
Os02g0218200	84.5844	103.535	48.0477	47.4737	1.14053	0.00623302	0.0312945	Up	0.81325	0.0497431	0.132828	nc	-	protein_coding
Os07g0232800	171.727	282.018	101.102	128.994	1.1441	0.00605474	0.0305881	Up	0.761624	0.0661131	0.165417	nc	ZINC TRANSPORTER 8	protein_coding
Os11g0704500	154.668	1016.93	152.476	190.003	2.43569	1.90932e-08	4.6948e-07	Up	0.0179532	0.967216	1	nc	METALLOTHIONEIN I-1A	protein_coding
Os10g0417600	166.016	92.9007	218.66	34.7968	1.43226	0.000696413	0.00505662	Up	-0.400008	0.331539	0.517694	nc	GDP-D-mannose-3', 5'-epimerase 1, GDP-D-mannose epimerase 1	protein_coding
Os03g0756000	294.402	276.226	151.154	123.543	1.17644	0.00484933	0.0253721	Up	0.959088	0.0209499	0.06845	nc	-	protein_coding
Os12g0124200	342.712	359.675	234.951	171.291	1.08585	0.00918908	0.0423073	Up	0.541973	0.189447	0.357893	nc	RPS16A	protein_coding
Os11g0127900	281.763	356.444	200.573	145.913	1.30416	0.00184296	0.0114205	Up	0.487693	0.237593	0.42086	nc	ribosomal protein 1	protein_coding
Os03g0200500	210.065	301.218	137.426	113.453	1.4243	0.000693677	0.00503812	Up	0.609515	0.140525	0.285469	nc	cyc07, T151	protein_coding
Os04g0675400	161.742	42.2575	226.079	2.01196	4.40508	1.11779e-18	1.5574e-16	Up	-0.485766	0.238485	0.422082	nc	DnaJ domain protein C45, rice DJC77 homolog	protein_coding
Os07g0614500	220.363	259.468	146.479	103.41	1.34277	0.00136246	0.00890943	Up	0.586525	0.155923	0.307528	nc	EUKARYOTIC ELONGATION FACTOR 1-BETA	protein_coding
Os10g0330400	173.516	234.646	218.588	37.0244	2.67936	1.13463e-09	3.56325e-08	Up	-0.335781	0.415395	0.603301	nc	-	protein_coding
Os10g0411700	367.781	476.337	264.697	221.468	1.12049	0.00721668	0.0349996	Up	0.471839	0.253301	0.4388	nc	-	protein_coding
Os07g0198300	180.139	402.816	164.839	111.166	1.87297	1.06767e-05	0.00013671	Up	0.1254	0.761919	0.872667	nc	GPI-anchored non-specific lipid transfer protein 19, type G nsLTP 19, type G non-specific lipid transfer protein 19	protein_coding
Os05g0494200	130.492	313.186	109.678	126.076	1.32833	0.0015114	0.0096625	Up	0.248028	0.548743	0.707531	nc	ORYZACYSTATIN 2	protein_coding
Os03g0411800	182.627	168.477	106.612	66.4693	1.35737	0.00122441	0.00812167	Up	0.773848	0.0617763	0.157465	nc	ZINC TRANSPORTER 2	protein_coding
Os05g0420600	262.909	395.018	131.292	143.606	1.47539	0.000451556	0.00351136	Up	0.999083	0.0164236	0.0561669	nc	CYTOCHROME C 1	protein_coding
Os02g0797500	82.7886	145.977	74.4027	70.2431	1.07092	0.01015	0.0459203	Up	0.151424	0.714331	0.839247	nc	Aspartate aminotransferase	protein_coding
Os05g0157200	238.193	296.864	216.954	128.349	1.22532	0.00340355	0.0189799	Up	0.132094	0.749226	0.863157	nc	-	protein_coding
Os04g0583900	114.817	5.79309	208.764	1.08816	2.42381	1.50347e-06	2.42752e-05	Up	-0.865167	0.0366858	0.107107	nc	LATE ELONGATED HYPOCOTYL	protein_coding
Os10g0411800	217.709	374.433	172.807	147.081	1.36369	0.00114938	0.0077155	Up	0.330581	0.423762	0.611687	nc	-	protein_coding
Os11g0482000	246.312	257.665	136.292	103.033	1.33798	0.00142857	0.00925169	Up	0.851103	0.0402907	0.113882	nc	-	protein_coding
Os02g0771600	69.6618	67.4193	55.001	24.3859	1.48267	0.000435798	0.00341155	Up	0.338253	0.412383	0.600147	nc	AMINOCYCLOPROPANE-1-CARBOXYLIC ACID OXIDASE 3	protein_coding
Os03g0182600	146.601	193.391	82.5628	66.6362	1.55271	0.000232115	0.0019944	Up	0.825641	0.0466966	0.125895	nc	-	protein_coding
Os02g0220500	115.062	132.164	68.8244	63.7806	1.06674	0.010514	0.0472569	Up	0.738746	0.0746992	0.179992	nc	ELONGATION FACTOR 1 GAMMA-LIKE PROTEIN	protein_coding
Os02g0123500	147.526	143.751	101.708	67.6144	1.10376	0.00821008	0.0387364	Up	0.533872	0.196463	0.366804	nc	NADPH-dependent mannose-6-phosphate reductase, NADPH-dependent mannose-6-phosphate reductase 1, NADPH-dependent mannose-6-phosphate reductase 2, sorbitol-6-phosphate dehydrogenase	protein_coding
Os02g0162500	244.145	330.512	140.462	104.942	1.67067	7.90841e-05	0.000781844	Up	0.794872	0.0554065	0.144927	nc	-	protein_coding
Os07g0150200	306.629	284.784	158.831	106.52	1.4343	0.000654648	0.00479486	Up	0.946315	0.0228097	0.0727688	nc	-	protein_coding
Os01g0279300	234.162	396.226	130.983	176.959	1.17851	0.00476908	0.0250498	Up	0.835435	0.044419	0.121334	nc	calmodulin 3	protein_coding
Os12g0552700	119.385	132.64	61.9347	53.0054	1.33889	0.0014189	0.00921154	Up	0.94411	0.0231904	0.0736717	nc	-	protein_coding
Os01g0140500	373.557	393.448	305.784	184.934	1.10475	0.00816179	0.038556	Up	0.286159	0.488212	0.67197	nc	-	protein_coding
Os01g0270100	146.798	221.755	98.5123	91.3871	1.2945	0.00200087	0.0122437	Up	0.572778	0.16649	0.323349	nc	-	protein_coding
Os11g0155600	57.0147	62.9123	30.3001	19.0382	1.73999	4.1439e-05	0.00045323	Up	0.909325	0.0286557	0.0881138	nc	MULTIDRUG RESISTANCE-ASSOCIATED PROTEIN 16	protein_coding
Os02g0699600	194.805	315.81	128.265	105.99	1.5907	0.000164778	0.00148372	Up	0.600227	0.147276	0.294965	nc	-	protein_coding
Os10g0389200	90.7121	271.76	86.1127	61.2927	2.16408	4.77138e-07	8.59841e-06	Up	0.0724202	0.862163	0.938661	nc	RED CHLOROPHYLL CATABOLITE REDUCTASE 1	protein_coding
Os01g0686800	109.367	203.617	69.303	73.3177	1.48921	0.000402468	0.00318311	Up	0.655504	0.113952	0.247641	nc	RECEPTOR FOR ACTIVATED C-KINASE 1	protein_coding
Os01g0897200	164.421	153.967	95.9824	67.9926	1.19475	0.00431021	0.0229584	Up	0.773875	0.0619763	0.157835	nc	RIBONUCLEASE 2	protein_coding
Os10g0170200	299.188	269.629	155.88	107.734	1.33907	0.0014333	0.00925169	Up	0.937931	0.0240606	0.0760441	nc	-	protein_coding
Os04g0587400	172.452	106.266	113.145	36.4211	1.56033	0.000233917	0.00200732	Up	0.605353	0.143093	0.289407	nc	PURINE PERMEASE 6	protein_coding
Os02g0503400	388.662	251.712	266.83	104.695	1.28112	0.00230531	0.0137616	Up	0.539928	0.19129	0.360572	nc	RIBOSOMAL PROTEIN L35	protein_coding
Os04g0643100	86.0153	156.519	51.5869	60.0254	1.39828	0.00086893	0.00606804	Up	0.734896	0.0767591	0.183026	nc	-	protein_coding
Os03g0345200	249.236	479.061	214.017	196.248	1.30312	0.0018707	0.0115631	Up	0.217126	0.599931	0.750674	nc	RIBOSOMAL PROTEIN S21	protein_coding
Os01g0679700	353.165	295.212	200.37	143.193	1.05937	0.0112016	0.0497476	Up	0.814993	0.0495187	0.132333	nc	-	protein_coding
Os05g0302700	109.668	115.178	78.476	54.1062	1.10558	0.00815284	0.0385277	Up	0.48015	0.245577	0.428714	nc	-	protein_coding
Os05g0125500	112.145	148.701	74.3848	30.9698	2.27894	1.46272e-07	2.94198e-06	Up	0.589609	0.154416	0.305268	nc	-	protein_coding
Os02g0591700	178.388	207.635	103.992	77.3303	1.4405	0.00062362	0.00459644	Up	0.775861	0.0615673	0.157281	nc	-	protein_coding
Os08g0120000	78.7489	133.188	39.2434	57.7556	1.22102	0.00350829	0.0194791	Up	1.00209	0.0163297	0.0559234	nc	SUCCINATE DEHYDROGENASE SUBUNIT 2	protein_coding
Os07g0229900	80.5122	101.104	48.8397	37.4776	1.4473	0.00058755	0.00436171	Up	0.718468	0.0832487	0.195646	nc	-	protein_coding
Os10g0463800	165.243	114.913	99.2718	7.7227	3.90991	1.09545e-16	1.10996e-14	Up	0.73246	0.0769949	0.18346	nc	FLOURY ENDOSPERM 7, floury endosperm7, floury-7, floury 7	protein_coding
Os01g0100900	83.9889	108.088	51.7287	44.7627	1.28741	0.0021404	0.0129298	Up	0.696548	0.0930858	0.212309	nc	SPHINGOSINE-1-PHOSPHATE LYASE 1, Sphingosine-1-Phoshpate Lyase 1	protein_coding
Os03g0208500	87.4662	86.5406	50.7572	34.3912	1.3469	0.00135549	0.00887711	Up	0.782428	0.0593767	0.15285	nc	BACTERIOCIDE EFFECT 2	protein_coding
Os08g0326400	153.029	140.146	112.565	63.8534	1.14967	0.00604915	0.0305656	Up	0.440377	0.286796	0.466361	nc	RIBOSOMAL PROTEIN L7A	protein_coding
Os11g0537375	56.5497	80.0692	39.5423	37.1758	1.12247	0.0072198	0.0349996	Up	0.513445	0.215162	0.391741	nc	-	protein_coding
Os07g0162400	58.3712	226.863	56.426	79.6625	1.52543	0.00029316	0.00242877	Up	0.0462482	0.913252	0.971578	nc	Cell death associated protein 1	protein_coding
Os03g0796501	116.251	95.2545	58.1899	44.4225	1.11607	0.00765718	0.0366102	Up	0.995703	0.0168143	0.0573225	nc	-	protein_coding
Os07g0609000	120.001	183.883	82.2302	80.016	1.21601	0.00367844	0.0202605	Up	0.542624	0.190548	0.359398	nc	-	protein_coding
Os10g0470700	55.0898	101.703	39.4722	40.5163	1.34336	0.0013741	0.00895532	Up	0.478269	0.248757	0.43267	nc	PROTEIN TRANSPORTER 3	protein_coding
Os02g0135500	66.0903	96.6861	44.354	34.077	1.52006	0.000316309	0.00258467	Up	0.572692	0.167155	0.32434	nc	-	protein_coding
Os04g0338000	91.7145	140.283	68.2756	55.353	1.35717	0.00123979	0.00821052	Up	0.423108	0.307025	0.490582	nc	-	protein_coding
Os07g0622100	150.454	151.406	81.85	61.6634	1.31149	0.00180371	0.0112266	Up	0.87557	0.0352639	0.103606	nc	-	protein_coding
novel.1266	176.742	214.753	92.6503	80.707	1.42746	0.000700816	0.00508309	Up	0.929072	0.0257036	0.0803942	nc	-	-
Os03g0248600	76.1037	106.507	57.6286	40.7159	1.40284	0.00085978	0.00601667	Up	0.398512	0.335811	0.522335	nc	enolase, enolase 2	protein_coding
Os08g0558800	127.941	114.652	64.9528	50.3474	1.20283	0.00413202	0.0223298	Up	0.975309	0.0192233	0.063702	nc	large ribosomal protein 10Ac1, 60S Ribosomal Protein L10a	protein_coding
Os10g0564300	132.094	288.395	121.552	123.557	1.23845	0.00310315	0.0175898	Up	0.117341	0.778131	0.882989	nc	-	protein_coding
Os10g0491000	186.779	185.439	119.483	44.2451	2.08278	1.39364e-06	2.26791e-05	Up	0.641847	0.121432	0.260743	nc	-	protein_coding
Os03g0576700	158.21	180.007	100.602	69.8022	1.38226	0.00102666	0.00699668	Up	0.650491	0.116807	0.252637	nc	-	protein_coding
Os06g0134000	182.292	249.767	126.543	106.244	1.24876	0.0029048	0.0166198	Up	0.523942	0.206263	0.380865	nc	RIBOSOMAL PROTEIN S20	protein_coding
Os06g0172600	257.871	357.615	177.448	149.429	1.27451	0.00238768	0.0141246	Up	0.53657	0.195619	0.365614	nc	-	protein_coding
Os07g0249700	109.196	77.4917	68.4614	27.0422	1.53431	0.000299087	0.0024733	Up	0.670877	0.105462	0.233432	nc	IAA-LEUCINE RESISTANT1, IAA-LEUCINE RESISTANT 1	protein_coding
Os07g0546700	235.434	356.155	194.798	141.176	1.35057	0.00131718	0.00865735	Up	0.27068	0.513557	0.677929	nc	-	protein_coding
Os04g0287400	77.1536	152.418	66.6804	69.8668	1.14094	0.00634942	0.0317957	Up	0.207809	0.616806	0.765331	nc	WRKY GENE 51	protein_coding
Os12g0508300	267.683	357.626	207.115	139.156	1.3773	0.00106856	0.00724361	Up	0.36743	0.375001	0.564801	nc	-	protein_coding
Os03g0351300	89.2237	91.7978	70.2824	17.1058	2.43929	2.64099e-08	6.30339e-07	Up	0.341599	0.408851	0.596609	nc	-	protein_coding
Os11g0151300	118.897	216.347	134.349	98.7983	1.14637	0.00614948	0.0309561	Up	-0.17891	0.666331	0.802673	nc	-	protein_coding
Os03g0598800	117.002	204.364	92.4601	74.1534	1.4781	0.000457542	0.00355174	Up	0.336963	0.416528	0.604397	nc	-	protein_coding
Os01g0952600	33.4794	36.2367	26.9866	12.7127	1.52669	0.000313422	0.00257802	Up	0.308364	0.456213	0.643499	nc	-	protein_coding
Os08g0117300	139.314	157.039	99.4203	64.7401	1.29394	0.00208644	0.0126806	Up	0.484051	0.242669	0.427036	nc	-	protein_coding
Os08g0530200	153.219	177.444	98.4176	83.3924	1.10495	0.00828034	0.0389912	Up	0.635921	0.125469	0.267756	nc	-	protein_coding
Os06g0103300	75.8921	82.9104	40.0043	35.896	1.22328	0.00356262	0.0197034	Up	0.921079	0.0271236	0.0838208	nc	HGO	protein_coding
Os02g0196800	46.9588	137.918	28.9879	37.1424	1.90819	7.7822e-06	0.000103497	Up	0.693221	0.0969462	0.218443	nc	FAH	protein_coding
Os04g0598200	157.384	192.7	88.9959	61.523	1.66266	9.24519e-05	0.000898128	Up	0.819776	0.0488737	0.130893	nc	-	protein_coding
Os02g0704800	85.0938	117.824	49.779	30.7993	1.95112	5.40387e-06	7.45245e-05	Up	0.770814	0.0639171	0.160964	nc	-	protein_coding
Os03g0390000	116.688	147.753	69.7263	67.1167	1.15401	0.00587233	0.0298068	Up	0.740176	0.0751378	0.180062	nc	-	protein_coding
Os01g0339900	77.6181	91.6952	52.0798	40.1488	1.20704	0.00402252	0.0218376	Up	0.572984	0.167317	0.324538	nc	PROTEIN DISULFIDE ISOMERASE-LIKE 2;2, PROTEIN DISULFIDE ISOMERASE-LIKE 2-2, PDI-like protein 2-2	protein_coding
Os06g0571400	75.0462	89.5042	47.5558	37.7712	1.26021	0.00270598	0.0156288	Up	0.655466	0.114573	0.248828	nc	ELONGATION FACTOR 1 GAMMA 2	protein_coding
Os07g0294800	69.9666	95.6362	52.7271	35.6901	1.43756	0.000666285	0.00485914	Up	0.405447	0.328172	0.513632	nc	-	protein_coding
Os05g0541900	54.3956	55.9151	31.7627	21.6601	1.38372	0.00103921	0.00706966	Up	0.773455	0.0628664	0.159414	nc	-	protein_coding
Os04g0376000	199.761	250.369	117.994	102.622	1.30225	0.00195862	0.0120373	Up	0.756857	0.0689433	0.171128	nc	-	protein_coding
Os07g0204100	67.5206	145.306	47.5035	58.0609	1.33901	0.0014426	0.00928014	Up	0.504598	0.22543	0.404357	nc	-	protein_coding
Os04g0660600	176.394	258.091	111.304	116.534	1.16269	0.00552645	0.0283513	Up	0.661588	0.11181	0.244275	nc	-	protein_coding
Os03g0761100	54.9645	81.0072	40.7192	29.9829	1.44943	0.000604878	0.00447057	Up	0.430112	0.300128	0.482203	nc	protein phosphatase 2C34, protein phosphatase 2C 34, protein phosphatase 55, BTH-induced protein phosphatase 2C 2	protein_coding
Os01g0783500	88.0663	108.343	45.0553	35.5682	1.62243	0.000133908	0.00123686	Up	0.964166	0.0209538	0.06845	nc	-	protein_coding
Os04g0270100	57.9779	64.1703	28.8299	28.6747	1.17768	0.00500606	0.0260803	Up	1.00521	0.0161513	0.0553544	nc	-	protein_coding
Os10g0416100	64.9279	159.524	43.6104	41.3449	1.96347	4.67798e-06	6.57981e-05	Up	0.571459	0.170339	0.329292	nc	chitinase RCB4	protein_coding
Os06g0113900	13.2632	24.854	10.1553	11.8821	1.08026	0.00977271	0.044521	Up	0.38252	0.357665	0.546427	nc	-	protein_coding
Os03g0794700	118.881	114.317	75.5265	53.3613	1.11471	0.00791119	0.0375704	Up	0.651768	0.11659	0.25228	nc	-	protein_coding
Os02g0287000	119.452	90.2712	59.0334	38.6187	1.24048	0.00327212	0.0183884	Up	1.01412	0.015121	0.0523923	nc	-	protein_coding
Os07g0262200	120.567	77.1323	67.0004	31.1185	1.32503	0.00173103	0.010837	Up	0.84489	0.0422368	0.116701	nc	-	protein_coding
Os05g0231700	80.4337	42.7594	153.583	13.4994	1.67853	0.000107527	0.00102821	Up	-0.935741	0.0244189	0.07706	nc	TONOPLAST INTRINSIC PROTEIN 4;1	protein_coding
Os08g0559200	206.77	193.235	105.843	64.1639	1.60598	0.000159257	0.00144126	Up	0.963384	0.0209604	0.0684632	nc	-	protein_coding
Os06g0639500	34.5682	69.2882	19.0479	20.5061	1.77206	3.2314e-05	0.000362584	Up	0.857069	0.0404201	0.113882	nc	-	protein_coding
Os03g0703000	41.9742	83.1623	31.1735	35.5168	1.24299	0.00305597	0.01737	Up	0.426492	0.305475	0.488767	nc	BETA-GLUCOSIDASE 7	protein_coding
Os11g0634500	153.041	320.912	156.799	98.3531	1.72163	5.31066e-05	0.000558982	Up	-0.0376393	0.929499	0.982633	nc	-	protein_coding
Os04g0473400	129.051	128.858	71.2682	47.1573	1.46572	0.000540845	0.00405536	Up	0.8539	0.0404203	0.113882	nc	-	protein_coding
Os01g0276000	177.704	193.391	116.658	71.2209	1.45664	0.000577064	0.00429098	Up	0.604492	0.145565	0.292511	nc	RPL30	protein_coding
Os06g0551400	98.775	138.029	50.609	64.1214	1.12166	0.00741212	0.03568	Up	0.962012	0.0214513	0.069806	nc	ras-related small GTP-binding protein ric2	protein_coding
Os05g0355500	177.457	259.588	152.418	108.643	1.27215	0.00249756	0.0146073	Up	0.216776	0.601962	0.752512	nc	-	protein_coding
Os01g0118700	51.1448	64.3278	34.6261	14.1523	2.19975	4.05262e-07	7.36742e-06	Up	0.560036	0.177514	0.339942	nc	-	protein_coding
Os01g0143800	93.2198	76.7598	112.009	31.9317	1.28082	0.00248061	0.0145208	Up	-0.267539	0.518114	0.681161	nc	-	protein_coding
Os11g0157200	70.0923	94.5824	130.444	43.9127	1.12245	0.00767821	0.0366846	Up	-0.898683	0.0309353	0.0937214	nc	-	protein_coding
Os10g0564500	67.3483	113.762	45.5359	35.0587	1.71366	5.80003e-05	0.000600836	Up	0.561937	0.176947	0.339096	nc	STRESS/ABA-ACTIVATED PROTEIN KINASE 3	protein_coding
Os03g0390200	59.1368	73.6761	39.6762	29.854	1.31879	0.00175444	0.0109656	Up	0.573087	0.168012	0.325513	nc	STRESS/ABA-ACTIVATED PROTEIN KINASE 1	protein_coding
Os01g0142500	45.5526	80.5581	28.694	36.0784	1.17445	0.00508871	0.0264442	Up	0.664067	0.111334	0.24345	nc	-	protein_coding
Os06g0632200	69.0703	45.0886	39.9606	10.868	2.06792	1.97217e-06	3.08029e-05	Up	0.786789	0.0584379	0.150849	nc	tryptophan synthase	protein_coding
Os02g0478600	156.963	167.967	87.5694	65.0763	1.38347	0.00106812	0.00724244	Up	0.839203	0.0441231	0.120671	nc	-	protein_coding
Os10g0467600	120.378	119.498	60.1495	45.3556	1.41312	0.000835348	0.00592287	Up	0.998221	0.0169298	0.0576014	nc	cap-binding protein p28	protein_coding
Os02g0122600	58.8604	233.562	85.6202	34.9837	2.75437	5.03337e-10	1.70645e-08	Up	-0.543235	0.193012	0.361957	nc	-	protein_coding
Os12g0150100	92.2141	215.493	108.543	87.0633	1.32304	0.00166515	0.0104857	Up	-0.237835	0.568053	0.7251	nc	-	protein_coding
Os04g0346100	127.405	125.063	63.4018	58.6948	1.10688	0.0083681	0.0392487	Up	1.00409	0.0163391	0.0559407	nc	-	protein_coding
Os12g0563600	45.53	168	37.6074	74.6495	1.18583	0.00462442	0.0243758	Up	0.273114	0.517305	0.680446	nc	-	protein_coding
Os02g0749300	69.9087	91.8679	36.8375	39.9224	1.2179	0.00377098	0.0207065	Up	0.921556	0.0275384	0.0849577	nc	Shikimate kinase 1, Shikimate kinase	protein_coding
Os05g0120700	126.568	49.7862	74.4051	13.4272	1.9057	1.25045e-05	0.000157337	Up	0.763748	0.0659583	0.165078	nc	-	protein_coding
Os12g0145700	57.0757	53.4114	30.8918	18.8067	1.52135	0.000348348	0.00280783	Up	0.882934	0.0342877	0.101321	nc	-	protein_coding
Os02g0796500	30.2764	35.3708	15.3381	15.6259	1.19415	0.00455306	0.024099	Up	0.978332	0.0193721	0.064133	nc	B-TYPE RESPONSE REGULATOR 3	protein_coding
Os03g0140200	39.4819	201.766	35.3636	6.87674	4.88902	4.21642e-23	1.0019e-20	Up	0.156258	0.710207	0.8357	nc	P-450 96B5	protein_coding
[truncated: 36,414 more rows]
