# Supplementary material for: Rice transcription factor bHLH25 confers resistance to multiple diseases by sensing H2O2
Source: Cell Res. 2025 Jan 14;35(3):205–19. doi: 10.1038/s41422-024-01058-4 (PMC11909244; doi:10.1038/s41422-024-01058-4)
Supplement: Supplementary file 17 — Supplementary information, Table S2 [file 41422_2024_1058_MOESM17_ESM.xlsx]

## Sheet: Sheet1
Supplementary information, Table S2-Gene ontology analysis in RNA-seq data
H2O2 vs. H2O UP at 60 hpt (pvalue < 0.0003)
GOID	Description	GeneRatio	BgRatio	pvalue	padj	geneID	Count
GO:0005975	Carbohydrate metabolism	101/1150	833/24075	8.34647e-05	0.0338317	Os04g0486950/Os10g0416500/Os01g0940700/Os01g0940800/Os01g0947000/Os01g0944700/Os07g0656200/Os06g0561000/Os04g0474800/Os02g0696500/novel.1305/Os06g0106800/Os10g0370500/Os04g0497200/Os06g0131500/Os09g0478100/Os03g0758100/Os01g0296166/Os03g0397600/Os09g0394300/Os05g0402700/Os10g0416800/Os06g0697000/Os01g0829800/Os09g0511700/Os11g0132600/Os07g0539400/Os05g0194900/Os06g0531000/Os05g0542800/Os07g053930…	101
GO:0016998	Cell wall biogenesis	14/1150	140/24075	0.000197444	0.0338317	Os01g0311800/Os01g0788400/Os09g0571100/Os05g0361500/Os08g0206950/Os07g0604300/Os02g0275200/Os02g0763800/Os02g0764200/Os08g0334900/Os02g0763200/Os01g0850550/Os12g0257600/Os12g0258700	14
GO:0043436	Oxoacid metabolism	63/1150	473/24075	0.00150671	0.0683687	Os03g0291500/Os04g0486950/Os03g0236200/Os07g0529000/Os02g0770800/Os08g0140300/Os02g0621300/Os05g0574600/Os02g0813600/Os09g0110300/Os03g0382100/Os05g0402700/Os03g0389700/Os12g0624000/Os05g0194900/Os02g0205500/Os11g0591200/Os12g0623900/Os08g0140500/Os09g0375000/Os06g0668200/Os04g0543900/Os03g0797500/Os03g0720300/Os06g0226950/Os01g0118000/Os01g0905800/Os03g0337900/Os06g0598800/Os08g0345700/Os02g0244…	63
GO:0051704	Multi-organism	26/1150	120/24075	0.00293009	0.0683687	Os11g0592000/Os11g0133001/Os11g0592200/Os01g0670100/Os04g0103500/Os01g0224000/Os01g0668901/Os01g0155200/Os11g0591800/Os04g0103700/Os11g0133100/Os10g0342300/Os01g0642700/Os01g0223800/Os06g0602500/Os07g0550500/Os04g0634400/Os03g0556600/Os11g0208651/Os07g0550900/Os04g0419900/Os09g0551201/Os01g0668700/Os10g0101000/Os01g0223900/Os01g0885700	26
GO:0019359	Nicotinamide nucleotide biosynthesis	16/1150	52/24075	0.00476793	0.0811487	Os05g0402700/Os05g0194900/Os09g0375000/Os06g0668200/Os01g0118000/Os01g0905800/Os08g0345700/Os08g0120600/Os04g0429800/Os09g0298100/Os12g0290150/Os10g0405600/Os11g0216000/Os01g0276700/Os09g0465600/Os05g0524400	16
GO:0006979	Response to oxidative stress	24/1150	174/24075	0.00598955	0.0811487	Os01g0963000/Os04g0688500/Os11g0112200/Os01g0327100/Os12g0111800/Os01g0327000/Os01g0326000/Os04g0651000/Os06g0547400/Os03g0235000/Os04g0688600/Os10g0109600/Os12g0448900/Os04g0688300/Os04g0688100/Os03g0762400/Os01g0326300/Os04g0434800/Os08g0113000/Os01g0962700/Os02g0236600/Os07g0677100/Os12g0112000/Os02g0240100	24
H2O2 vs. H2O UP at 72 hpt (pvalue < 0.0003)
GOID	Description	GeneRatio	BgRatio	pvalue	padj	geneID	Count
GO:0006412	Translation	97/1058	595/24075	1.13768e-15	4.63036e-13	Os07g0523150/Os01g0160800/Os09g0483400/Os02g0103700/Os01g0348700/Os07g0616600/Os09g0485900/Os07g0415200/Os02g0162500/Os08g0399600/Os03g0798600/Os04g0598200/Os07g0109500/Os02g0699600/Os04g0399000/Os02g0814700/Os03g0182600/Os11g0168200/Os02g0229000/Os01g0834500/Os09g0258600/Os07g0208000/Os05g0270000/Os05g0169100/Os03g0139100/Os03g0598800/Os08g0524501/Os01g0896700/Os05g0477300/Os12g0167900/Os07g0207…	97
GO:0043603	Cellular amide metabolic process	99/1058	328/24075	8.15813e-14	6.64072e-12	Os03g0291500/Os07g0523150/Os01g0160800/Os09g0483400/Os02g0103700/Os01g0348700/Os07g0616600/Os09g0485900/Os07g0415200/Os02g0162500/Os08g0399600/Os03g0798600/Os04g0598200/Os07g0109500/Os02g0699600/Os04g0399000/Os02g0814700/Os03g0182600/Os11g0168200/Os02g0229000/Os01g0834500/Os09g0258600/Os07g0208000/Os05g0270000/Os05g0169100/Os03g0139100/Os03g0598800/Os08g0524501/Os01g0896700/Os05g0477300/Os12g0167…	99
GO:0006979	Response to oxidative stress	28/1058	174/24075	4.39807e-05	0.00298336	Os01g0963000/Os03g0235000/Os04g0688500/Os11g0112200/Os04g0688300/Os10g0109600/Os07g0677100/Os12g0111800/Os08g0113000/Os07g0677200/Os04g0651000/Os01g0327100/Os06g0547400/Os01g0327000/Os01g0962700/Os01g0326000/Os04g0688600/Os12g0448900/Os01g0326300/Os07g0677500/Os06g0521500/Os04g0688100/Os12g0178100/Os05g0135400/Os02g0240100/Os03g0285700/Os01g0270300/Os07g0676900	28
GO:0016998	Cell wall biogenesis	14/1058	140/24075	0.000172728	0.00581039	Os01g0311800/Os01g0788400/Os09g0571100/Os05g0361500/Os08g0206950/Os07g0604300/Os02g0275200/Os02g0763800/Os02g0764200/Os08g0334900/Os02g0763200/Os01g0850550/Os12g0257600/Os12g0258700	14
GO:0005975	Carbohydrate metabolism	95/1058	833/24075	8.0251e-05	0.00466602	Os04g0486950/Os01g0940700/Os06g0106800/Os01g0940800/Os10g0416500/Os10g0370500/Os04g0458300/Os01g0944700/Os01g0947000/Os06g0561000/Os03g0397600/Os09g0511700/Os01g0296166/Os12g0639600/Os01g0829800/Os07g0656200/Os08g0120600/Os08g0520900/Os03g0212800/Os03g0758100/Os04g0497200/Os03g0374600/Os04g0474800/Os03g0351300/Os10g0492900/Os09g0394300/Os06g0356800/Os10g0167300/Os05g0542800/Os09g0375000/Os06g0668…	95
Genes of cell wall biogenesis in rice induced by H2O2
RAP	Description	CGSNL Gene Name	Oryzabase Gene Symbol Synonym(s)	Oryzabase Gene Name Synonym(s)	GO	InterPro	Processes
Os01g0311800	Similar to Pectin methylesterase 8 (Fragment).	PECTIN METHYLESTERASE 2	OsPME2	pectin methylesterase 2	Biological Process: Cell wall biogenesis (GO:0016998), cell wall modification (GO:0042545), Cellular Component: cell wall (GO:0005618), Molecular Function: enzyme inhibitor activity (GO:0004857), Molecular Function: pectinesterase activity (GO:0030599)	Pectinesterase, catalytic (IPR000070), Pectinesterase inhibitor (IPR006501), Pectin lyase fold/virulence factor (IPR011050), Pectin lyase fold (IPR012334), Pectinesterase, active site (IPR018040)	Pectin
Os01g0788400	Similar to Pectinesterase (EC 3.1.1.11) (Fragment).	PECTIN METHYLESTERASE 6	OsPME6, OsPME1	pectin methylesterase 6	Biological Process: Cell wall biogenesis (GO:0016998), cell wall modification (GO:0042545), Cellular Component: cell wall (GO:0005618), Molecular Function: enzyme inhibitor activity (GO:0004857), Molecular Function: pectinesterase activity (GO:0030599)	Pectinesterase, catalytic (IPR000070), Pectinesterase inhibitor (IPR006501), Pectin lyase fold/virulence factor (IPR011050), Pectin lyase fold (IPR012334), Pectinesterase, active site (IPR018040)
Os09g0571100	Pectin lyase fold/virulence factor domain containing protein.	PECTIN METHYLESTERASE 28	OsPME28	pectin methylesterase 28	Biological Process: Cell wall biogenesis (GO:0016998), cell wall modification (GO:0042545), Cellular Component: cell wall (GO:0005618), Molecular Function: pectinesterase activity (GO:0030599)	Pectinesterase, catalytic (IPR000070), Pectin lyase fold/virulence factor (IPR011050), Pectin lyase fold (IPR012334), Pectinesterase, active site (IPR018040)
Os05g0361500	Similar to Pectinesterase.	PECTIN METHYLESTERASE 17	OsPME17	pectin methylesterase 17	Biological Process: Cell wall biogenesis (GO:0016998), cell wall modification (GO:0042545), Cellular Component: cell wall (GO:0005618), Molecular Function: enzyme inhibitor activity (GO:0004857), Molecular Function: pectinesterase activity (GO:0030599)	Pectinesterase, catalytic (IPR000070), Pectinesterase inhibitor (IPR006501), Pectin lyase fold/virulence factor (IPR011050), Pectin lyase fold (IPR012334), Pectinesterase, active site (IPR018040)
Os08g0206950	Similar to Pectinesterase.	--	--	--	Biological Process: Cell wall biogenesis (GO:0016998), cell wall modification (GO:0042545), Cellular Component: cell wall (GO:0005618), Molecular Function: pectinesterase activity (GO:0030599)	Pectinesterase, catalytic (IPR000070), Pectin lyase fold/virulence factor (IPR011050), Pectin lyase fold (IPR012334), Pectinesterase, active site (IPR018040)
Os07g0604300	A member of the COBRA-like protein family, Modulation of &beta;-glucan synthesis during endosperm cell wall formation	BRITTLE CULM-LIKE 6	OsBC1L6, OsPCS8, PCS8	BRITTLE CULM1-like 6, Brittle Culm 1-like 6, Phytochelatin synthase 8	Biological Process: Cell wall biogenesis (GO:0016998), cellulose microfibril organization (GO:0010215), Biological Process: cell growth (GO:0016049), Cellular Component: anchored component of membrane (GO:0031225)	COBRA, plant (IPR006918)	Cellulose
Os02g0275200	Xyloglucan fucosyltransferase family protein.	--	--	--	Biological Process: Cell wall biogenesis (GO:0016998), Cellular Component: membrane (GO:0016020), Molecular Function: galactoside 2-alpha-L-fucosyltransferase activity (GO:0008107)	Xyloglucan fucosyltransferase (IPR004938)	Xyloglucan
Os02g0763800	Xyloglucan fucosyltransferase domain containing protein.	--	--	--	Biological Process: Cell wall biogenesis (GO:0016998), Cellular Component: membrane (GO:0016020), Molecular Function: galactoside 2-alpha-L-fucosyltransferase activity (GO:0008107)	Xyloglucan fucosyltransferase (IPR004938)
Os02g0764200	Similar to Xyloglucan fucosyltransferase-like [Oryza sativa (japonica cultivar-group)].	--	--	--	Biological Process: Cell wall biogenesis (GO:0016998), Cellular Component: membrane (GO:0016020), Molecular Function: galactoside 2-alpha-L-fucosyltransferase activity (GO:0008107)	Xyloglucan fucosyltransferase (IPR004938)
Os08g0334900	Xyloglucan fucosyltransferase family protein.	--	--	--	Biological Process: Cell wall biogenesis (GO:0016998), Cellular Component: membrane (GO:0016020), Molecular Function: galactoside 2-alpha-L-fucosyltransferase activity (GO:0008107)	Xyloglucan fucosyltransferase (IPR004938)
Os02g0763200	Similar to Galactoside 2-alpha-L-fucosyltransferase (EC 2.4.1.69) (Xyloglucan alpha-(1, 2)-fucosyltransferase) (AtFUT1).	--	--	--	Biological Process: Cell wall biogenesis (GO:0016998), Cellular Component: membrane (GO:0016020), Molecular Function: galactoside 2-alpha-L-fucosyltransferase activity (GO:0008107)	Xyloglucan fucosyltransferase (IPR004938)
Os01g0850550	Similar to Laccase-6.	LACCASE 7	OsLAC7	laccase 7	Biological Process: Cell wall biogenesis (GO:0016998), lignin catabolic process (GO:0046274), Biological Process: oxidation-reduction process (GO:0055114), Cellular Component: apoplast (GO:0048046), Molecular Function: copper ion binding (GO:0005507), Molecular Function: laccase activity (GO:0008471), Molecular Function: oxidoreductase activity (GO:0016491)	Multicopper oxidase, type 1 (IPR001117), Multicopper oxidase, copper-binding site (IPR002355), Cupredoxin (IPR008972), Multicopper oxidase, type 2 (IPR011706), Multicopper oxidase, type 3 (IPR011707), Laccase (IPR017761)	Lignin
Os12g0257600	Similar to Laccase-25.	LACCASE 28	OsLAC28	laccase 28	Biological Process: Cell wall biogenesis (GO:0016998), lignin catabolic process (GO:0046274), Biological Process: oxidation-reduction process (GO:0055114), Cellular Component: apoplast (GO:0048046), Molecular Function: copper ion binding (GO:0005507), Molecular Function: laccase activity (GO:0008471), Molecular Function: oxidoreductase activity (GO:0016491)	Multicopper oxidase, type 1 (IPR001117), Multicopper oxidase, copper-binding site (IPR002355), Cupredoxin (IPR008972), Multicopper oxidase, type 2 (IPR011706), Multicopper oxidase, type 3 (IPR011707), Laccase (IPR017761)
Os12g0258700	Cupredoxin domain containing protein.	LACCASE 29	OsLAC29	laccase 29	Biological Process: Cell wall biogenesis (GO:0016998), lignin catabolic process (GO:0046274), Biological Process: oxidation-reduction process (GO:0055114), Cellular Component: apoplast (GO:0048046), Molecular Function: copper ion binding (GO:0005507), Molecular Function: laccase activity (GO:0008471), Molecular Function: oxidoreductase activity (GO:0016491)	Multicopper oxidase, type 1 (IPR001117), Multicopper oxidase, copper-binding site (IPR002355), Cupredoxin (IPR008972), Multicopper oxidase, type 2 (IPR011706), Multicopper oxidase, type 3 (IPR011707), Laccase (IPR017761)
