# Supplementary material for: Rice transcription factor bHLH25 confers resistance to multiple diseases by sensing H2O2
Source: Cell Res. 2025 Jan 14;35(3):205–19. doi: 10.1038/s41422-024-01058-4 (PMC11909244; doi:10.1038/s41422-024-01058-4)
Supplement: Supplementary file 18 — Supplementary information, Table S3 [file 41422_2024_1058_MOESM18_ESM.xlsx]

## Sheet: Sheet1
Supplementary information, Table S3-Promoter analysis
Pairwise comparisons of cis-elements in promoters of OsLAC7, OsLAC28 and OsLAC29
Names	total	elements
pLAC28 pLAC29 pLAC7	3	CAAT-box, TATA-box
pLAC28 pLAC7	5	Circadian, MYB-1, ABRE-1, ARE, TGA-element
pLAC29 pLAC7	4	CGTCA-motif, as-1, TGACG-motif G-box-2
pLAC28 pLAC29	1	MYB-3
pLAC7	14	ERE-1, G-box-1, CCGTCC-box, A-box, AE-box, I-box, WRE3, Sp1, ABRE3a, STRE, ABRE-2, L-box, CCGTCC, motif ABRE4
pLAC28	9	MYB-2, ERE-2, Box 4, AuxRR-core, G-box-3, TATC-box, W-box, WUN-motif, GATA-motif
pLAC29	7	ERE, AAGAA-motif, MYC, LTR, TCT-motif, ABRE
cis-elements of the promoter of OsLAC7 (pLAC7)
Site name	Sequence	Position	Matrix score	Strand	Organism	Function
ABRE-1	ACGTG	423	5	+	Arabidopsis thaliana	cis-acting element involved in the abscisic acid responsiveness
	ACGTG	833	5	-	Arabidopsis thaliana	cis-acting element involved in the abscisic acid responsiveness
	ACGTG	858	5	+	Arabidopsis thaliana	cis-acting element involved in the abscisic acid responsiveness
	ACGTG	946	5	+	Arabidopsis thaliana	cis-acting element involved in the abscisic acid responsiveness
ABRE-2	CGTACGTGCA	943	10	+	Hordeum vulgare	cis-acting element involved in the abscisic acid responsiveness
CAAT-box	CAAT	259	4	+	Nicotiana glutinosa
	CAAT	311	4	+	Nicotiana glutinosa
	CAAT	315	4	+	Nicotiana glutinosa
	CAAT	460	4	+	Nicotiana glutinosa
	CAAT	558	4	-	Nicotiana glutinosa
	CAAT	633	4	+	Nicotiana glutinosa
	CAAT	691	4	-	Nicotiana glutinosa
Sp1	GGGCGG	899	6	-	Oryza sativa	light responsive element
	GGGCGG	983	6	+	Oryza sativa	light responsive element
WRE3	CCACCT	578	6	+	Pisum sativum
MYB-1	TAACTG	212	6	+	Arabidopsis thaliana
ABRE3a	TACGTG	422	6	+	Zea mays
	TACGTG	945	6	+	Zea mays
ERE-1	ATTTTAAA	274	8	-	Nicotiana glutinos
TGA-element	AACGAC	414	6	+	Brassica oleracea	auxin-responsive element
	AACGAC	842	6	+	Brassica oleracea	auxin-responsive element
CCGTCC-box	CCGTCC	400	6	+	Petroselinum hortense
	CCGTCC	987	6	-	Petroselinum hortense
A-box	CCGTCC	400	6	+	Petroselinum crispum	cis-acting regulatory element
	CCGTCC	987	6	-	Petroselinum crispum	cis-acting regulatory element
L-box	ATCCCACCTAC	882	10	+	Petroselinum crispum	part of a light responsive element
ABRE4	CACGTA	422	6	-	Zea mays
	CACGTA	945	6	-	Zea mays
as-1	TGACG	763	5	-	Arabidopsis thaliana
	TGACG	835	5	-	Arabidopsis thaliana
circadian	CAAAGATATC	373	9	+	Lycopersicon esculentum	cis-acting regulatory element involved in circadian control
STRE	AGGGG	232	5	+	Arabidopsis thaliana
I-box	cGATAAGGCG	191	9	-	Zea mays	part of a light responsive element
TGACG-motif	TGACG	763	5	-	Hordeum vulgare	cis-acting regulatory element involved in the MeJA-responsiveness
	TGACG	835	5	-	Hordeum vulgare	cis-acting regulatory element involved in the MeJA-responsiveness
G-box-1	TACGTG	422	6	+	Arabidopsis thaliana	cis-acting regulatory element involved in light responsiveness
	TACGTG	945	6	+	Arabidopsis thaliana	cis-acting regulatory element involved in light responsiveness
G-box-2	CACGTC	833	6	+	Zea mays	cis-acting regulatory element involved in light responsiveness
CCGTCC motif	CCGTCC	400	6	+	Nicotiana tabacum
	CCGTCC	987	6	-	Nicotiana tabacum
CGTCA-motif	CGTCA	763	5	+	Hordeum vulgare	cis-acting regulatory element involved in the MeJA-responsiveness
	CGTCA	835	5	+	Hordeum vulgare	cis-acting regulatory element involved in the MeJA-responsiveness
ARE	AAACCA	144	6	+	Zea mays	cis-acting regulatory element essential for the anaerobic induction
	AAACCA	426	6	-	Zea mays	cis-acting regulatory element essential for the anaerobic induction
TATA-box	TATA	393	4	+	Arabidopsis thaliana	core promoter element around -30 of transcription start
	TATA	411	4	+	Arabidopsis thaliana	core promoter element around -30 of transcription start
	TATA	699	4	-	Arabidopsis thaliana	core promoter element around -30 of transcription start
	TATA	739	4	-	Arabidopsis thaliana	core promoter element around -30 of transcription start
	ATATAA	410	6	+	Brassica oleracea	core promoter element around -30 of transcription start
AE-box	AGAAACAA	692	8	-	Arabidopsis thaliana	part of a module for light response
cis-elements of the promoter of OsLAC28 (pLAC28)
Site name	Sequence	Position	Matrix score	Strand	Organism	Function
W-box	TTGACC	93	6	+	Arabidopsis thaliana
	TTGACC	863	6	-	Arabidopsis thaliana
WUN-motif	AAATTACT	115	8	+	Nicotiana glutinosa
MYB-1	TAACTG	870	6	-	Arabidopsis thaliana
MYB-2	CAACAG	453	6	-	Arabidopsis thaliana
	CAACCA	866	6	+	Arabidopsis thaliana
MYB-3	TAACCA	799	6	-	Arabidopsis thaliana
TATC-box	TATCCCA	574	7	+	Oryza sativa	cis-acting element involved in gibberellin-responsiveness
AuxRR-core	GGTCCAT	413	7	+	Nicotiana tabacum	cis-acting regulatory element involved in auxin responsiveness
	GGTCCAT	503	7	-	Nicotiana tabacum	cis-acting regulatory element involved in auxin responsiveness
ERE-2	ATTTCATA	215	8	-	Nicotiana glutinos
circadian	CAAAGATATC	568	9	+	Lycopersicon esculentum	cis-acting regulatory element involved in circadian control
CAAT-box	CAAAT	12	5	-	Pisum sativum	common cis-acting element in promoter and enhancer regions
	CAAT	67	4	-	Nicotiana glutinosa
	CAAAT	114	5	+	Pisum sativum	common cis-acting element in promoter and enhancer regions
	CAAAT	276	5	-	Pisum sativum	common cis-acting element in promoter and enhancer regions
	CAAT	285	4	-	Nicotiana glutinosa
	CAAAT	337	5	+	Pisum sativum	common cis-acting element in promoter and enhancer regions
	CAAT	379	4	+	Nicotiana glutinosa
	CAAT	478	4	-	Nicotiana glutinosa
	CAAT	497	4	+	Nicotiana glutinosa
	CAAT	629	4	-	Nicotiana glutinosa
	CAAT	736	4	+	Nicotiana glutinosa
	CCAAT	860	5	-	Arabidopsis thaliana	common cis-acting element in promoter and enhancer regions
	CAAT	876	4	+	Nicotiana glutinosa
	CAAT	931	4	-	Nicotiana glutinosa
	CAAAT	949	5	+	Pisum sativum	common cis-acting element in promoter and enhancer regions
	CAAT	987	4	-	Nicotiana glutinosa
Box 4	ATTAAT	167	6	+	Petroselinum crispum	part of a conserved DNA module involved in light responsiveness
	ATTAAT	596	6	-	Petroselinum crispum	part of a conserved DNA module involved in light responsiveness
	ATTAAT	843	6	-	Petroselinum crispum	part of a conserved DNA module involved in light responsiveness
	ATTAAT	847	6	-	Petroselinum crispum	part of a conserved DNA module involved in light responsiveness
ARE	AAACCA	701	6	+	Zea mays	cis-acting regulatory element essential for the anaerobic induction
GATA-motif	AAGATAAGATT	423	10	-	Arabidopsis thaliana	part of a light responsive element
TATA-box	TATA	186	4	+	Arabidopsis thaliana	core promoter element around -30 of transcription start
	TATA	199	4	+	Arabidopsis thaliana	core promoter element around -30 of transcription start
	taTATAAAtc	204	9	-	Arabidopsis thaliana	core promoter element around -30 of transcription start
	ATTATA	206	6	+	Brassica napus	core promoter element around -30 of transcription start
	TATATAA	207	7	-	Arabidopsis thaliana	core promoter element around -30 of transcription start
	TATATA	208	6	+	Arabidopsis thaliana	core promoter element around -30 of transcription start
	ATATAT	209	6	+	Brassica napus	core promoter element around -30 of transcription start
	TATA	210	4	+	Arabidopsis thaliana	core promoter element around -30 of transcription start
	TATATTTATATTT	244	12	-	Avena sativa	core promoter element around -30 of transcription start
	ATATAA	246	6	+	Brassica oleracea	core promoter element around -30 of transcription start
	TATA	247	4	+	Arabidopsis thaliana	core promoter element around -30 of transcription start
	ATTATA	254	6	+	Brassica napus	core promoter element around -30 of transcription start
	TATAA	255	5	-	Arabidopsis thaliana	core promoter element around -30 of transcription start
	TATA	256	4	+	Arabidopsis thaliana	core promoter element around -30 of transcription start
	TATA	326	4	+	Arabidopsis thaliana	core promoter element around -30 of transcription start
	ATATAT	391	6	+	Brassica napus	core promoter element around -30 of transcription start
	TATA	392	4	+	Arabidopsis thaliana	core promoter element around -30 of transcription start
	ATATAT	499	6	-	Brassica napus	core promoter element around -30 of transcription start
	TATA	500	4	-	Arabidopsis thaliana	core promoter element around -30 of transcription start
	TATATA	528	6	-	Arabidopsis thaliana	core promoter element around -30 of transcription start
	ATATAT	529	6	-	Brassica napus	core promoter element around -30 of transcription start
	TATATA	530	6	-	Arabidopsis thaliana	core promoter element around -30 of transcription start
	TATA	532	4	-	Arabidopsis thaliana	core promoter element around -30 of transcription start
	ATATAT	547	6	-	Brassica napus	core promoter element around -30 of transcription start
	TATATA	548	6	-	Arabidopsis thaliana	core promoter element around -30 of transcription start
	ATATAT	549	6	-	Brassica napus	core promoter element around -30 of transcription start
	TATATA	550	6	-	Arabidopsis thaliana	core promoter element around -30 of transcription start
	ATATAT	551	6	-	Brassica napus	core promoter element around -30 of transcription start
	TATATA	552	6	-	Arabidopsis thaliana	core promoter element around -30 of transcription start
	ATATAT	553	6	-	Brassica napus	core promoter element around -30 of transcription start
	TATATA	554	6	-	Arabidopsis thaliana	core promoter element around -30 of transcription start
	ATATAT	555	6	-	Brassica napus	core promoter element around -30 of transcription start
	TATATA	556	6	-	Arabidopsis thaliana	core promoter element around -30 of transcription start
	ATATAT	557	6	-	Brassica napus	core promoter element around -30 of transcription start
	TATATA	558	6	-	Arabidopsis thaliana	core promoter element around -30 of transcription start
	ATATAT	559	6	-	Brassica napus	core promoter element around -30 of transcription start
	TATATA	560	6	-	Arabidopsis thaliana	core promoter element around -30 of transcription start
	TATA	562	4	-	Arabidopsis thaliana	core promoter element around -30 of transcription start
	TATA	914	4	-	Arabidopsis thaliana	core promoter element around -30 of transcription start
ABRE-1	ACGTG	743	5	+	Arabidopsis thaliana	cis-acting element involved in the abscisic acid responsiveness
TGA-element	AACGAC	124	6	-	Brassica oleracea	auxin-responsive element
	AACGAC	329	6	+	Brassica oleracea	auxin-responsive element
G-box-3	CACGAC	923	6	+	Zea mays	cis-acting regulatory element involved in light responsiveness
cis-elements of the promoter of OsLAC29 (pLAC29)
Site name	Sequence	Position	Matrix score	Strand	Organism	Function
AAGAA-motif	GAAAGAA	871	7	-	Avena sativa
CAAT-box	CAAT	192	4	+	Nicotiana glutinosa
	CAAT	238	4	-	Nicotiana glutinosa
	CCAAT	242	5	-	Arabidopsis thaliana	common cis-acting element in promoter and enhancer regions
	CAAT	257	4	-	Nicotiana glutinosa
	CAAAT	434	5	-	Pisum sativum	common cis-acting element in promoter and enhancer regions
	CAAT	650	4	+	Nicotiana glutinosa
	CAAT	668	4	-	Nicotiana glutinosa
	CAAT	704	4	-	Nicotiana glutinosa
	CAAT	912	4	-	Nicotiana glutinosa
	CAAT	928	4	-	Nicotiana glutinosa
G-box-2	CACGTC	865	6	+	Zea mays	cis-acting regulatory element involved in light responsiveness
TGACG-motif	TGACG	676	5	-	Hordeum vulgare	cis-acting regulatory element involved in the MeJA-responsiveness
ERE	ATTTTAAA	227	8	+	Nicotiana glutinos
LTR	CCGAAA	127	6	-	Hordeum vulgare	cis-acting element involved in low-temperature responsiveness
TATA-box	ATATAT	152	6	+	Brassica napus	core promoter element around -30 of transcription start
	TATA	153	4	+	Arabidopsis thaliana	core promoter element around -30 of transcription start
	ATTATA	352	6	+	Brassica napus	core promoter element around -30 of transcription start
	TATATAA	353	7	-	Arabidopsis thaliana	core promoter element around -30 of transcription start
	TATATA	354	6	+	Arabidopsis thaliana	core promoter element around -30 of transcription start
	ATATAT	355	6	+	Brassica napus	core promoter element around -30 of transcription start
	TATA	356	4	+	Arabidopsis thaliana	core promoter element around -30 of transcription start
	ATATAT	380	6	+	Brassica napus	core promoter element around -30 of transcription start
	TATA	381	4	+	Arabidopsis thaliana	core promoter element around -30 of transcription start
	ATTATA	427	6	+	Brassica napus	core promoter element around -30 of transcription start
	TATAA	428	5	-	Arabidopsis thaliana	core promoter element around -30 of transcription start
	TATA	429	4	+	Arabidopsis thaliana	core promoter element around -30 of transcription start
	TATA	446	4	+	Arabidopsis thaliana	core promoter element around -30 of transcription start
	TATA	580	4	-	Arabidopsis thaliana	core promoter element around -30 of transcription start
	ATATAT	606	6	-	Brassica napus	core promoter element around -30 of transcription start
	TATATA	607	6	-	Arabidopsis thaliana	core promoter element around -30 of transcription start
	ATATAT	608	6	-	Brassica napus	core promoter element around -30 of transcription start
	TATA	609	4	-	Arabidopsis thaliana	core promoter element around -30 of transcription start
	TATA	665	4	-	Arabidopsis thaliana	core promoter element around -30 of transcription start
	ATATAT	787	6	-	Brassica napus	core promoter element around -30 of transcription start
	TATATA	788	6	-	Arabidopsis thaliana	core promoter element around -30 of transcription start
	TATA	790	4	-	Arabidopsis thaliana	core promoter element around -30 of transcription start
	tcTATAAATAgg	952	11	+	Nicotiana tabacum	core promoter element around -30 of transcription start
	TATA	954	4	-	Arabidopsis thaliana	core promoter element around -30 of transcription start
as-1	TGACG	676	5	-	Arabidopsis thaliana
CGTCA-motif	CGTCA	676	5	+	Hordeum vulgare	cis-acting regulatory element involved in the MeJA-responsiveness
TCT-motif	TCTTAC	421	6	-	Arabidopsis thaliana	part of a light responsive element
MYB-3	TAACCA	635	6	+	Arabidopsis thaliana
ABRE	ACGTG	92	5	-	Arabidopsis thaliana	cis-acting element involved in the abscisic acid responsiveness
	ACGTG	199	5	-	Arabidopsis thaliana	cis-acting element involved in the abscisic acid responsiveness
	ACGTG	865	5	-	Arabidopsis thaliana	cis-acting element involved in the abscisic acid responsiveness
MYC	CATGTG	743	6	+	Arabidopsis thaliana
cis-elements of the promoter of miR397b (pmiR397b)
Site name	Sequence	Position	Matrix score	Strand	Organism	Function
O2-site	GATGA(C/T)(A/G)TG(A/G)	1025	8	-	Zea mays	cis-acting regulatory element involved in zein metabolism regulation
MYB	TAACCA	222	6	-	Arabidopsis thaliana
ABRE3a	TACGTG	610	6	+	Zea mays
MYC	CATGTG	16	6	-	Arabidopsis thaliana
	CAATTG	191	6	+	Arabidopsis thaliana
	CATTTG	1360	6	-	Arabidopsis thaliana
AT~TATA-box	TATATA	84	6	+	Arabidopsis thaliana
	TATATA	236	6	+	Arabidopsis thaliana
	TATATAAA	314	8	-	Arabidopsis thaliana
	TATATA	316	6	+	Arabidopsis thaliana
	TATATA	318	6	+	Arabidopsis thaliana
	TATATA	497	6	+	Arabidopsis thaliana
	TATATA	781	6	-	Arabidopsis thaliana
TATA-box	ATTATA	40	6	+	Brassica napus	core promoter element around -30 of transcription start
	TATAA	41	5	-	Arabidopsis thaliana	core promoter element around -30 of transcription start
	TATA	42	4	+	Arabidopsis thaliana	core promoter element around -30 of transcription start
	TATATA	84	6	+	Arabidopsis thaliana	core promoter element around -30 of transcription start
	TATA	86	4	+	Arabidopsis thaliana	core promoter element around -30 of transcription start
	TATAAA	132	6	-	Helianthus annuus	core promoter element around -30 of transcription start
	TATAA	133	5	-	Arabidopsis thaliana	core promoter element around -30 of transcription start
	TATA	134	4	+	Arabidopsis thaliana	core promoter element around -30 of transcription start
	TATA	144	4	+	Arabidopsis thaliana	core promoter element around -30 of transcription start
	TATATA	236	6	+	Arabidopsis thaliana	core promoter element around -30 of transcription start
	TATA	238	4	+	Arabidopsis thaliana	core promoter element around -30 of transcription start
	TATAA	261	5	-	Arabidopsis thaliana	core promoter element around -30 of transcription start
	TATA	262	4	+	Arabidopsis thaliana	core promoter element around -30 of transcription start
	TATAAA	314	6	-	Helianthus annuus	core promoter element around -30 of transcription start
	TATATAA	315	7	-	Arabidopsis thaliana	core promoter element around -30 of transcription start
	TATATA	316	6	+	Arabidopsis thaliana	core promoter element around -30 of transcription start
	TATATTTATATTT	317	12	-	Avena sativa	core promoter element around -30 of transcription start
	TATATA	318	6	+	Arabidopsis thaliana	core promoter element around -30 of transcription start
	ATATAA	319	6	+	Brassica oleracea	core promoter element around -30 of transcription start
	TATA	320	4	+	Arabidopsis thaliana	core promoter element around -30 of transcription start
	ATATAA	325	6	+	Brassica oleracea	core promoter element around -30 of transcription start
	TATA	326	4	+	Arabidopsis thaliana	core promoter element around -30 of transcription start
	TATAAATA	334	8	-	Daucus carota	core promoter element around -30 of transcription start
	TATAAAT	335	7	-	Brassica juncea	core promoter element around -30 of transcription start
	TATAAA	336	6	-	Helianthus annuus	core promoter element around -30 of transcription start
	TATAA	337	5	-	Arabidopsis thaliana	core promoter element around -30 of transcription start
	TATA	338	4	+	Arabidopsis thaliana	core promoter element around -30 of transcription start
	ATATAT	375	6	+	Brassica napus	core promoter element around -30 of transcription start
	TATA	376	4	+	Arabidopsis thaliana	core promoter element around -30 of transcription start
	TATATA	497	6	+	Arabidopsis thaliana	core promoter element around -30 of transcription start
	ATATAT	498	6	+	Brassica napus	core promoter element around -30 of transcription start
	TATA	499	4	+	Arabidopsis thaliana	core promoter element around -30 of transcription start
	ccTATAAAaa	537	9	+	Arabidopsis thaliana	core promoter element around -30 of transcription start
	TATA	539	4	+	Arabidopsis thaliana	core promoter element around -30 of transcription start
	TAAAGATT	683	8	+	Arabidopsis thaliana	core promoter element around -30 of transcription start
	ATATAT	756	6	-	Brassica napus	core promoter element around -30 of transcription start
	TATA	757	4	-	Arabidopsis thaliana	core promoter element around -30 of transcription start
	TATATA	781	6	-	Arabidopsis thaliana	core promoter element around -30 of transcription start
	ATATAT	782	6	-	Brassica napus	core promoter element around -30 of transcription start
	TATA	783	4	-	Arabidopsis thaliana	core promoter element around -30 of transcription start
	TACAAAA	800	7	+	Oryza sativa	core promoter element around -30 of transcription start
	TATA	938	4	-	Arabidopsis thaliana	core promoter element around -30 of transcription start
	TACAAAA	1314	7	+	Oryza sativa	core promoter element around -30 of transcription start
TCA-element	TCAGAAGAGG	866	9	+	Brassica oleracea	cis-acting element involved in salicylic acid responsiveness
CCGTCC motif	CCGTCC	972	6	-	Nicotiana tabacum
LAMP-element	CTTTATCA	680	8	-	Pisum sativum	part of a light responsive element
W box	TTGACC	281	6	-	Arabidopsis thaliana
	TTGACC	464	6	+	Arabidopsis thaliana
	TTGACC	515	6	-	Arabidopsis thaliana
	TTGACC	1023	6	-	Arabidopsis thaliana
P-box	CCTTTTG	1316	7	-	Oryza sativa	gibberellin-responsive element
CAAT-box	CAAAT	47	5	-	Pisum sativum	common cis-acting element in promoter and enhancer regions
	CAAAT	92	5	-	Pisum sativum	common cis-acting element in promoter and enhancer regions
	CAAAT	99	5	-	Pisum sativum	common cis-acting element in promoter and enhancer regions
	CAAAT	168	5	+	Pisum sativum	common cis-acting element in promoter and enhancer regions
	CAAT	176	4	+	Nicotiana glutinosa
	CAAT	191	4	+	Nicotiana glutinosa
	CAAT	193	4	-	Nicotiana glutinosa
	CAAAT	200	5	-	Pisum sativum	common cis-acting element in promoter and enhancer regions
	CAAAT	300	5	+	Pisum sativum	common cis-acting element in promoter and enhancer regions
	CAAAT	360	5	+	Pisum sativum	common cis-acting element in promoter and enhancer regions
	CAAT	365	4	+	Nicotiana glutinosa
	CAAT	370	4	-	Nicotiana glutinosa
	CAAAT	393	5	-	Pisum sativum	common cis-acting element in promoter and enhancer regions
	CAAAT	518	5	+	Pisum sativum	common cis-acting element in promoter and enhancer regions
	CAAAT	521	5	-	Pisum sativum	common cis-acting element in promoter and enhancer regions
	CAAT	557	4	+	Nicotiana glutinosa
	CAAT	678	4	-	Nicotiana glutinosa
	CCAAT	730	5	+	Arabidopsis thaliana	common cis-acting element in promoter and enhancer regions
	CAAT	731	4	+	Nicotiana glutinosa
	CAAAT	740	5	+	Pisum sativum	common cis-acting element in promoter and enhancer regions
	CAAAT	743	5	-	Pisum sativum	common cis-acting element in promoter and enhancer regions
	CAAAT	760	5	-	Pisum sativum	common cis-acting element in promoter and enhancer regions
	CAAT	810	4	-	Nicotiana glutinosa
	CAAAT	900	5	+	Pisum sativum	common cis-acting element in promoter and enhancer regions
	CAAT	903	4	-	Nicotiana glutinosa
	CCAAT	1020	5	-	Arabidopsis thaliana	common cis-acting element in promoter and enhancer regions
	CAAAT	1026	5	+	Pisum sativum	common cis-acting element in promoter and enhancer regions
	CCAAT	1051	5	-	Arabidopsis thaliana	common cis-acting element in promoter and enhancer regions
	CAAT	1244	4	+	Nicotiana glutinosa
	CAAAT	1360	5	+	Pisum sativum	common cis-acting element in promoter and enhancer regions
	CCAAT	1459	5	-	Arabidopsis thaliana	common cis-acting element in promoter and enhancer regions
ACE	CTAACGTATT	592	9	+	Petroselinum crispum	cis-acting element involved in light responsiveness
HD-Zip 1	CAAT(A/T)ATTG	365	8.5	+	Arabidopsis thaliana	element involved in differentiation of the palisade mesophyll cells
DRE1	ACCGAGA	844	7	+	Zea mays
Unnamed__1	CGTGG	512	5	+	Zea mays
Box 4	ATTAAT	22	6	+	Petroselinum crispum	part of a conserved DNA module involved in light responsiveness
ABRE4	CACGTA	610	6	-	Zea mays
MYB-like sequence	TAACCA	222	6	-	Arabidopsis thaliana
CCGTCC-box	CCGTCC	972	6	-	Petroselinum hortense
G-box	TACGTG	610	6	+	Arabidopsis thaliana	cis-acting regulatory element involved in light responsiveness
	CACGTC	1211	6	-	Zea mays	cis-acting regulatory element involved in light responsiveness
LTR	CCGAAA	548	6	+	Hordeum vulgare	cis-acting element involved in low-temperature responsiveness
ARE	AAACCA	454	6	-	Zea mays	cis-acting regulatory element essential for the anaerobic induction
ERE	ATTTTAAA	767	8	+	Nicotiana glutinos
A-box	CCGTCC	972	6	-	Petroselinum crispum	cis-acting regulatory element
ABRE	ACGTG	611	5	+	Arabidopsis thaliana	cis-acting element involved in the abscisic acid responsiveness
	ACGTG	1212	5	+	Arabidopsis thaliana	cis-acting element involved in the abscisic acid responsiveness
Sp1	GGGCGG	959	6	-	Oryza sativa	light responsive element
