# Supplementary material for: Rice transcription factor bHLH25 confers resistance to multiple diseases by sensing H2O2
Source: Cell Res. 2025 Jan 14;35(3):205–19. doi: 10.1038/s41422-024-01058-4 (PMC11909244; doi:10.1038/s41422-024-01058-4)
Supplement: Supplementary file 19 — Supplementary information, Table S4 [file 41422_2024_1058_MOESM19_ESM.xlsx]

## Sheet: Sheet1
Supplementary information, Table S4-The expression levels of selected gene in RNA-seq data
OsLAC7/28/29
gene_id	Name	Mock (60h)	H2O2 (60h)	H2O260hvsmock60h_log2FoldChange	H2O260hvsmock60h_pvalue	H2O260hvsmock60h_padj	Up/Dn
Os12g0257600	OsLAC28	0	3.10901	9.84918	5.73565e-16	4.52349e-14	Up
Os12g0258700	OsLAC29	0.0305069	8.48031	7.96341	1.73182e-22	4.0856e-20	Up
Os01g0850550	OsLAC7	0.137665	0.841675	2.57617	0.00214237	0.0106568	Up
gene_id	Name	Mock (72h)	H2O2 (72h)	H2O272hvsmock72h_log2FoldChange	H2O272hvsmock72h_pvalue	H2O272hvsmock72h_padj	Up/Dn
Os12g0257600	OsLAC28	0	14.0227	11.8236	2.70483e-27	1.1348e-24	Up
Os12g0258700	OsLAC29	0	0.834575	7.73663	1.61305e-06	2.57351e-05	Up
Os01g0850550	OsLAC7	0.276788	1.49345	2.42855	0.000411667	0.00324345	Up
TATA-binding proteins
gene_id	Name	mock60h_fpkm	H2O260h_fpkm	H2O260hvsmock60h_log2FoldChange	H2O260hvsmock60h_pvalue	H2O260hvsmock60h_padj	Up/Dn
Os03g0657000	TATA binding protein 2	24.025	29.4841	0.292692	0.490841	0.674211	nc
Os12g0580300	-	11.1822	8.31909	-0.429074	0.330379	0.516223	nc
Os10g0432300	-	6.89692	7.69369	0.154954	0.753387	0.866339	nc
gene_id	Name	mock72h_fpkm	H2O272h_fpkm	H2O272hvsmock72h_log2FoldChange	H2O272hvsmock72h_pvalue	H2O272hvsmock72h_padj	Up/Dn
Os03g0657000	TATA binding protein 2	25.9789	22.6144	-0.184387	0.666687	0.842516	nc
Os12g0580300	-	8.98063	5.06948	-0.808469	0.0781499	0.217428	nc
Os10g0432300	-	6.07701	3.86456	-0.63651	0.182066	0.391467	nc
CAAT-binding factors
gene_id	Name	mock60h_fpkm	H2O260h_fpkm	H2O260hvsmock60h_log2FoldChange	H2O260hvsmock60h_pvalue	H2O260hvsmock60h_padj	Up/Dn
Os03g0174900	OsHAP2C	12.2024	8.38926	-0.542894	0.21269	0.38878	nc
Os03g0411100	OsHAP2E	16.8535	13.2957	-0.344652	0.41643	0.604351	nc
Os03g0647600	OsHAP2H	5.6543	2.73602	-1.04899	0.0206411	0.0677301	nc
Os03g0696300	OsHAP2D	24.9086	18.8201	-0.406945	0.332012	0.518161	nc
Os07g0158500	OsHAP2J	0.94764	0.309003	-1.60278	0.0340884	0.100919	nc
Os07g0608200	OsHAP2G	14.0787	9.77133	-0.529315	0.220353	0.397722	nc
Os08g0196700	OsHAP2A	11.345	6.0574	-0.907104	0.0467279	0.125967	nc
Os10g0397900	OsHAP2I	1.03691	0	-7.16645	0.000120499	0.000912658	Dn
Os12g0613000	OsHAP2B	20.1253	16.6354	-0.277317	0.516715	0.679914	nc
Os12g0618600	OsHAP2F	1.61353	1.56005	-0.0511381	0.951793	0.997919	nc
Os02g0776400	OsHAP2K	5.50843	4.18525	-0.398473	0.393848	0.583535	nc
Os01g0834400	OsHAP3A	27.1471	22.559	-0.269678	0.523007	0.6855	nc
Os05g0463800	OsHAP3B	36.1098	29.6814	-0.285429	0.498586	0.674211	nc
Os05g0573500	OsHAP3C	2.59258	4.81398	0.888128	0.0846285	0.198116	nc
Os01g0935200	OsHAP3G	0	0.90296	7.26069	4.77659e-05	0.000409314	Up
Os07g0606600	OsHAP3F	5.93902	2.20554	-1.42869	0.00494678	0.0212348	Dn
Os02g0170500	OsNF-YC1	29.658	22.8	-0.381948	0.365599	0.555107	nc
Os04g0683400	OsHAP5G	0.48811	0.132634	-1.74905	0.63929	0.782246	nc
Os06g0667100	OsHAP5B	14.2261	7.38955	-0.947169	0.0293467	0.0898608	nc
Os08g0206500	OsHAP5F	0	0	NA	NA	NA	-
Os08g0496500	OsHAP5D	25.5725	13.0812	-0.96936	0.0246051	0.0775122	nc
Os09g0480700	OsHAP5E	24.3737	17.474	-0.482582	0.260611	0.441073	nc
gene_id	Name	mock72h_fpkm	H2O272h_fpkm	H2O272hvsmock72h_log2FoldChange	H2O272hvsmock72h_pvalue	H2O272hvsmock72h_padj	Up/Dn
Os03g0174900	OsHAP2C	9.40258	6.14845	-0.596675	0.186877	0.399032	nc
Os03g0411100	OsHAP2E	14.9909	6.69924	-1.14584	0.00837458	0.0392487	Dn
Os03g0647600	OsHAP2H	5.21092	2.36747	-1.12125	0.0152174	0.0629881	nc
Os03g0696300	OsHAP2D	25.6946	18.5193	-0.45669	0.277343	0.507942	nc
Os07g0158500	OsHAP2J	0.272188	0.223487	-0.262219	1	1	nc
Os07g0608200	OsHAP2G	8.86381	9.29264	0.0837664	0.855233	0.964747	nc
Os08g0196700	OsHAP2A	23.782	19.5895	-0.264033	0.544604	0.750098	nc
Os10g0397900	OsHAP2I	0.223372	0.0611352	-1.7225	0.63929	0.822874	nc
Os12g0613000	OsHAP2B	22.152	19.2506	-0.186823	0.662619	0.839538	nc
Os12g0618600	OsHAP2F	1.81069	0.743358	-1.26329	0.0299142	0.106883	nc
Os02g0776400	OsHAP2K	3.99383	2.27024	-0.797411	0.125205	0.308118	nc
Os01g0834400	OsHAP3A	22.0624	26.8498	0.298893	0.48476	0.719459	nc
Os05g0463800	OsHAP3B	33.3737	31.0402	-0.0888965	0.836379	0.952972	nc
Os05g0573500	OsHAP3C	2.0685	3.05712	0.577086	0.349386	0.590097	nc
Os01g0935200	OsHAP3G	0.303002	0.298546	-0.0055934	1	1	nc
Os07g0606600	OsHAP3F	17.0585	10.8316	-0.639187	0.144869	0.333695	nc
Os02g0170500	OsNF-YC1	17.0087	12.6064	-0.416277	0.337106	0.576353	nc
Os04g0683400	OsHAP5G	0.186931	0.61394	1.62473	0.398816	0.63997	nc
Os06g0667100	OsHAP5B	11.7601	8.01932	-0.536376	0.218899	0.445277	nc
Os08g0206500	OsHAP5F	0.249682	0.0683361	-1.7225	0.63929	0.822874	nc
Os08g0496500	OsHAP5D	32.0982	20.2639	-0.647715	0.130517	0.316983	nc
Os09g0480700	OsHAP5E	56.0064	52.4109	-0.0800551	0.851966	0.963003	nc
