# Supplementary material for: Rice transcription factor bHLH25 confers resistance to multiple diseases by sensing H2O2
Source: Cell Res. 2025 Jan 14;35(3):205–19. doi: 10.1038/s41422-024-01058-4 (PMC11909244; doi:10.1038/s41422-024-01058-4)
Supplement: Supplementary file 20 — Supplementary information, Table S5 [file 41422_2024_1058_MOESM20_ESM.xlsx]

## Sheet: Sheet1
Supplementary information, Table S5 Transactivation assay for determining the regulatory effects of TBPs and CBFs on the promoters of OsLAC7, OsLAC28 and OsLAC29
Effector	35S:EV			35S:Os03g0657000 (TBP)			Effector	35S:EV			35S:Os03g0657000 (TBP)			Effector	35S:EV			35S:Os03g0657000 (TBP)
Reporter	pOsLAC7						Reporter	pOsLAC28						Reporter	pOsLAC29
Replication	rep1	rep2	rep3	rep1	rep2	rep3	Replication	rep1	rep2	rep3	rep1	rep2	rep3	Replication	rep1	rep2	rep3	rep1	rep2	rep3
LUC/RLUC	2.19107	0.895656	0.509568	0.73413	1.52076	2.47025	LUC/RLUC	0.873018	0.799729	1.4323	1.16031	1.06434	1.20996	LUC/RLUC	1.5883	0.394774	1.59485	0.424628	0.45561	0.348063
Mean	1.19877			1.57505			Mean	1.03502			1.14487			Mean	1.19264			0.409433
s.d.	0.880778			0.869332			s.d.	0.346004			0.0740277			s.d.	0.69098			0.0553599
T-test to EV				0.626295			t-test to EV				0.619266			t-test to EV				0.121979
TF/EV				Na			TF/EV				Na			TF/EV				Na
Effector	35S:EV			35S:Os12g0580300 (TBP)			Effector	35S:EV			35S:Os12g0580300 (TBP)			Effector	35S:EV			35S:Os12g0580300 (TBP)
Reporter	pOsLAC7						Reporter	pOsLAC28						Reporter	pOsLAC29
Replication	rep1	rep2	rep3	rep1	rep2	rep3	Replication	rep1	rep2	rep3	rep1	rep2	rep3	Replication	rep1	rep2	rep3	rep1	rep2	rep3
LUC/RLUC	1.18134	0.618292	1.36908	0.728924	0.539203	0.811223	LUC/RLUC	0.82549	0.934342	1.29653	0.301921	0.328768	0.473486	LUC/RLUC	0.900801	0.914269	1.21422	1.31532	1.08467	1.24534
Mean	1.05624			0.693116			Mean	1.01879			0.368058			Mean	1.00976			1.21511
s.d.	0.390718			0.1395			s.d.	0.246612			0.0922844			s.d.	0.177193			0.11826
T-test to EV				0.204106			t-test to EV				0.0128432			t-test to EV				0.170333
TF/EV				Na			TF/EV				Dn			TF/EV				Na
Effector	35S:EV			35S:Os10g0432300 (TBP)			Effector	35S:EV			35S:Os10g0432300 (TBP)			Effector	35S:EV			35S:Os10g0432300 (TBP)
Reporter	pOsLAC7						Reporter	pOsLAC28						Reporter	pOsLAC29
Replication	rep1	rep2	rep3	rep1	rep2	rep3	Replication	rep1	rep2	rep3	rep1	rep2	rep3	Replication	rep1	rep2	rep3	rep1	rep2	rep3
LUC/RLUC	0.95885	0.945977	1.10248	0.763938	0.746615	0.614923	LUC/RLUC	1.07671	0.841371	1.10386	0.629681	1.02752	1.0735	LUC/RLUC	0.977973	0.848612	1.20494	1.04418	0.661768	0.98975
Mean	1.00243			0.708492			Mean	1.00731			0.910233			Mean	1.01051			0.898568
s.d.	0.0868773			0.0814949			s.d.	0.144351			0.244051			s.d.	0.180376			0.206873
T-test to EV				0.0129079			t-test to EV				0.585072			t-test to EV				0.51891
TF/EV				Na			TF/EV				Na			TF/EV				Na
Effector	35S:EV			35S:Os03g0174900 (CBF)			Effector	35S:EV			35S:Os03g0174900 (CBF)			Effector	35S:EV			35S:Os03g0174900 (CBF)
Reporter	pOsLAC7						Reporter	pOsLAC28						Reporter	pOsLAC29
Replication	rep1	rep2	rep3	rep1	rep2	rep3	Replication	rep1	rep2	rep3	rep1	rep2	rep3	Replication	rep1	rep2	rep3	rep1	rep2	rep3
LUC/RLUC	1.02083	0.936798	1.04569	0.78129	0.694709	0.935461	LUC/RLUC	0.837646	0.866855	1.37719	15.498	16.3217	18.7106	LUC/RLUC	0.608399	1.74715	0.940767	1.22309	1.59702	1.51264
Mean	1.0011			0.80382			Mean	1.02723			16.8435			Mean	1.09877			1.44425
s.d.	0.0570608			0.121947			s.d.	0.303423			1.66861			s.d.	0.585585			0.196121
T-test to EV				0.0641182			t-test to EV				8.5933e-05			t-test to EV				0.387434
TF/EV				Na			TF/EV				Up			TF/EV				Na
Effector	35S:EV			35S:Os03g0411100 (CBF)			Effector	35S:EV			35S:Os03g0411100 (CBF)			Effector	35S:EV			35S:Os03g0411100 (CBF)
Reporter	pOsLAC7						Reporter	pOsLAC28						Reporter	pOsLAC29
Replication	rep1	rep2	rep3	rep1	rep2	rep3	Replication	rep1	rep2	rep3	rep1	rep2	rep3	Replication	rep1	rep2	rep3	rep1	rep2	rep3
LUC/RLUC	1.00756	1.35888	0.730382	0.281339	0.488234	0.258208	LUC/RLUC	0.807024	1.01685	1.21859	1.65235	2.03888	2.359	LUC/RLUC	1.39956	0.764527	0.93458	1.47944	2.96097	1.70825
Mean	1.03227			0.342594			Mean	1.01415			2.01674			Mean	1.03289			2.04955
s.d.	0.314975			0.126657			s.d.	0.205796			0.353841			s.d.	0.328731			0.797558
T-test to EV				0.0244783			t-test to EV				0.0132389			t-test to EV				0.110781
TF/EV				Dn			TF/EV				Up			TF/EV				Na
Effector	35S:EV			35S:Os03g0647600 (CBF)			Effector	35S:EV			35S:Os03g0647600 (CBF)			Effector	35S:EV			35S:Os03g0647600 (CBF)
Reporter	pOsLAC7						Reporter	pOsLAC28						Reporter	pOsLAC29
Replication	rep1	rep2	rep3	rep1	rep2	rep3	Replication	rep1	rep2	rep3	rep1	rep2	rep3	Replication	rep1	rep2	rep3	rep1	rep2	rep3
LUC/RLUC	0.710457	1.12153	1.25502	1.43132	2.57237	3.33473	LUC/RLUC	1.30385	0.88414	0.867465	2.75102	2.69532	3.03746	LUC/RLUC	0.484307	1.16679	1.76965	0.476925	0.888192	0.590768
Mean	1.029			2.44614			Mean	1.01848			2.82793			Mean	1.14025			0.651961
s.d.	0.283828			0.957961			s.d.	0.247273			0.183582			s.d.	0.643082			0.212353
T-test to EV				0.0699384			t-test to EV				0.000525184			t-test to EV				0.279832
TF/EV				Na			TF/EV				Up			TF/EV				Na
Effector	35S:EV			35S:Os03g0696300 (CBF)			Effector	35S:EV			35S:Os03g0696300 (CBF)			Effector	35S:EV			35S:Os03g0696300 (CBF)
Reporter	pOsLAC7						Reporter	pOsLAC28						Reporter	pOsLAC29
Replication	rep1	rep2	rep3	rep1	rep2	rep3	Replication	rep1	rep2	rep3	rep1	rep2	rep3	Replication	rep1	rep2	rep3	rep1	rep2	rep3
LUC/RLUC	1.66364	1.40409	0.428101	1.56192	0.858431	1.20361	LUC/RLUC	0.924452	0.958035	1.12911	0.648991	0.971826	0.97976	LUC/RLUC	0.997851	1.15378	0.868584	0.228043	0.436752	0.457507
Mean	1.16528			1.20799			Mean	1.00386			0.866859			Mean	1.00674			0.374101
s.d.	0.651469			0.351767			s.d.	0.109754			0.188721			s.d.	0.142805			0.126915
T-test to EV				0.925212			t-test to EV				0.33817			t-test to EV				0.00457751
TF/EV				Na			TF/EV				Na			TF/EV				Dn
Effector	35S:EV			35S:Os07g0608200 (CBF)			Effector	35S:EV			35S:Os07g0608200 (CBF)			Effector	35S:EV			35S:Os07g0608200 (CBF)
Reporter	pOsLAC7						Reporter	pOsLAC28						Reporter	pOsLAC29
Replication	rep1	rep2	rep3	rep1	rep2	rep3	Replication	rep1	rep2	rep3	rep1	rep2	rep3	Replication	rep1	rep2	rep3	rep1	rep2	rep3
LUC/RLUC	0.823974	0.954694	1.27123	1.75899	3.31921	1.41988	LUC/RLUC	0.848171	0.820785	1.43644	0.83909	0.796743	1.06036	LUC/RLUC	1.07325	0.934768	0.996768	1.30555	1.70023	3.28766
Mean	1.01663			2.16603			Mean	1.03513			0.898732			Mean	1.0016			2.09781
s.d.	0.229969			1.01298			s.d.	0.347812			0.141568			s.d.	0.0693686			1.04916
T-test to EV				0.127779			t-test to EV				0.563403			t-test to EV				0.145256
TF/EV				Na			TF/EV				Na			TF/EV				Na
Effector	35S:EV			35S:Os08g0196700 (CBF)			Effector	35S:EV			35S:Os08g0196700 (CBF)			Effector	35S:EV			35S:Os08g0196700 (CBF)
Reporter	pOsLAC7						Reporter	pOsLAC28						Reporter	pOsLAC29
Replication	rep1	rep2	rep3	rep1	rep2	rep3	Replication	rep1	rep2	rep3	rep1	rep2	rep3	Replication	rep1	rep2	rep3	rep1	rep2	rep3
LUC/RLUC	1.14833	0.520938	1.67165	1.21718	0.896915	0.549402	LUC/RLUC	1.35558	0.70414	1.04765	0.601007	0.989439	0.714969	LUC/RLUC	1.30822	1.32287	0.577831	4.72734	4.10184	3.12687
Mean	1.11364			0.887832			Mean	1.03579			0.768472			Mean	1.06964			3.98535
s.d.	0.57614			0.333982			s.d.	0.325883			0.199667			s.d.	0.425983			0.80657
T-test to EV				0.588551			t-test to EV				0.292388			t-test to EV				0.00520222
TF/EV				Na			TF/EV				Na			TF/EV				Up
Effector	35S:EV			35S:Os12g0613000 (CBF)			Effector	35S:EV			35S:Os12g0613000 (CBF)			Effector	35S:EV			35S:Os12g0613000 (CBF)
Reporter	pOsLAC7						Reporter	pOsLAC28						Reporter	pOsLAC29
Replication	rep1	rep2	rep3	rep1	rep2	rep3	Replication	rep1	rep2	rep3	rep1	rep2	rep3	Replication	rep1	rep2	rep3	rep1	rep2	rep3
LUC/RLUC	0.790098	0.662363	1.91084	1.40277	1.47044	1.19426	LUC/RLUC	1.2588	0.678208	1.17133	0.983304	0.919244	0.958839	LUC/RLUC	1.2448	0.69146	1.1618	4.95339	9.79446	19.1613
Mean	1.1211			1.35582			Mean	1.03611			0.953796			Mean	1.03269			11.3031
s.d.	0.686908			0.143951			s.d.	0.313025			0.0323265			s.d.	0.298413			7.22311
T-test to EV				0.59346			t-test to EV				0.673983			t-test to EV				0.0696417
TF/EV				Na			TF/EV				Na			TF/EV				Up
Effector	35S:EV			35S:Os12g0618600 (CBF)			Effector	35S:EV			35S:Os12g0618600 (CBF)			Effector	35S:EV			35S:Os12g0618600 (CBF)
Reporter	pOsLAC7						Reporter	pOsLAC28						Reporter	pOsLAC29
Replication	rep1	rep2	rep3	rep1	rep2	rep3	Replication	rep1	rep2	rep3	rep1	rep2	rep3	Replication	rep1	rep2	rep3	rep1	rep2	rep3
LUC/RLUC	0.641253	0.939058	1.66065	1.09494	1.0901	0.66817	LUC/RLUC	1.45847	0.961545	0.713071	2.21856	1.67147	3.87071	LUC/RLUC	1.00668	0.994886	0.998472	3.13791	3.82178	3.78091
Mean	1.08032			0.951068			Mean	1.04436			2.58691			Mean	1.00001			3.5802
s.d.	0.524173			0.245009			s.d.	0.379538			1.14495			s.d.	0.00604535			0.383579
T-test to EV				0.718523			t-test to EV				0.091118			t-test to EV				0.000310384
TF/EV				Na			TF/EV				Na			TF/EV				Up
Effector	35S:EV			35S:Os02g0776400 (CBF)			Effector	35S:EV			35S:Os02g0776400 (CBF)			Effector	35S:EV			35S:Os02g0776400 (CBF)
Reporter	pOsLAC7						Reporter	pOsLAC28						Reporter	pOsLAC29
Replication	rep1	rep2	rep3	rep1	rep2	rep3	Replication	rep1	rep2	rep3	rep1	rep2	rep3	Replication	rep1	rep2	rep3	rep1	rep2	rep3
LUC/RLUC	0.638156	1.44261	1.08624	6.01465	4.68526	6.25535	LUC/RLUC	1.11035	0.92373	0.974979	1.59852	1.5987	1.58476	LUC/RLUC	0.629605	1.01454	1.56553	1.00923	0.723558	0.87456
Mean	1.05567			5.65175			Mean	1.00302			1.59399			Mean	1.06989			0.869117
s.d.	0.403097			0.845613			s.d.	0.0964176			0.00799772			s.d.	0.47041			0.142916
T-test to EV				0.00105156			t-test to EV				0.000451631			t-test to EV				0.518393
TF/EV				Up			TF/EV				Up			TF/EV				Na
Effector	35S:EV			35S:Os05g0573500 (CBF)			Effector	35S:EV			35S:Os05g0573500 (CBF)			Effector	35S:EV			35S:Os05g0573500 (CBF)
Reporter	pOsLAC7						Reporter	pOsLAC28						Reporter	pOsLAC29
Replication	rep1	rep2	rep3	rep1	rep2	rep3	Replication	rep1	rep2	rep3	rep1	rep2	rep3	Replication	rep1	rep2	rep3	rep1	rep2	rep3
LUC/RLUC	1.96466	0.403223	1.26231	0.942935	0.96668	1.21059	LUC/RLUC	0.919495	1.27508	0.852932	1.39746	0.933203	0.816075	LUC/RLUC	0.918588	0.794528	1.37016	0.753537	0.791505	0.643575
Mean	1.21007			1.04007			Mean	1.01583			1.04891			Mean	1.02776			0.729539
s.d.	0.782029			0.148153			s.d.	0.226963			0.307478			s.d.	0.302944			0.0768293
T-test to EV				0.730186			t-test to EV				0.888091			t-test to EV				0.173734
TF/EV				Na			TF/EV				Na			TF/EV				Na
Effector	35S:EV			35S:Os07g0606600 (CBF)			Effector	35S:EV			35S:Os07g0606600 (CBF)			Effector	35S:EV			35S:Os07g0606600 (CBF)
Reporter	pOsLAC7						Reporter	pOsLAC28						Reporter	pOsLAC29
Replication	rep1	rep2	rep3	rep1	rep2	rep3	Replication	rep1	rep2	rep3	rep1	rep2	rep3	Replication	rep1	rep2	rep3	rep1	rep2	rep3
LUC/RLUC	1.22932	1.09022	0.746141	0.696406	0.485257	0.494756	LUC/RLUC	0.834268	1.20695	0.993129	0.993363	0.574128	0.661587	LUC/RLUC	1.04856	0.409144	0.582734	0.196704	0.193737	0.311417
Mean	1.02189			0.558806			Mean	1.01145			0.743026			Mean	0.680146			0.233953
s.d.	0.24873			0.119259			s.d.	0.187014			0.221165			s.d.	0.330651			0.0671025
T-test to EV				0.0437755			t-test to EV				0.18372			t-test to EV				0.0838014
TF/EV				Dn			TF/EV				Na			TF/EV				Na
Effector	35S:EV			35S:Os04g0683400 (CBF)			Effector	35S:EV			35S:Os04g0683400 (CBF)			Effector	35S:EV			35S:Os04g0683400 (CBF)
Reporter	pOsLAC7						Reporter	pOsLAC28						Reporter	pOsLAC29
Replication	rep1	rep2	rep3	rep1	rep2	rep3	Replication	rep1	rep2	rep3	rep1	rep2	rep3	Replication	rep1	rep2	rep3	rep1	rep2	rep3
LUC/RLUC	0.68532	1.39635	1.04499	0.710831	0.835053	0.873094	LUC/RLUC	0.760691	1.15804	1.13519	2.02412	2.18774	1.53193	LUC/RLUC	0.926413	0.899426	1.20013	0.797351	0.904515	1.0826
Mean	1.04222			0.806326			Mean	1.01797			1.9146			Mean	1.00866			0.928157
s.d.	0.355522			0.08486			s.d.	0.223105			0.341347			s.d.	0.166372			0.144089
T-test to EV				0.326239			t-test to EV				0.0189675			t-test to EV				0.560815
TF/EV				Na			TF/EV				Up			TF/EV				Na
Effector	35S:EV			35S:Os06g0667100 (CBF)			Effector	35S:EV			35S:Os06g0667100 (CBF)			Effector	35S:EV			35S:Os06g0667100 (CBF)
Reporter	pOsLAC7						Reporter	pOsLAC28						Reporter	pOsLAC29
Replication	rep1	rep2	rep3	rep1	rep2	rep3	Replication	rep1	rep2	rep3	rep1	rep2	rep3	Replication	rep1	rep2	rep3	rep1	rep2	rep3
LUC/RLUC	1.06429	0.935187	1.00471	0.780244	0.759218	0.753018	LUC/RLUC	1.23508	0.83608	0.968406	0.833945	0.835113	0.941565	LUC/RLUC	0.896207	0.833228	1.33915	1.71724	3.50444	2.16466
Mean	1.0014			0.76416			Mean	1.01319			0.870208			Mean	1.02286			2.46211
s.d.	0.0646172			0.0142696			s.d.	0.203234			0.0618004			s.d.	0.275716			0.929987
T-test to EV				0.00342249			t-test to EV				0.308457			t-test to EV				0.0619809
TF/EV				Dn			TF/EV				Na			TF/EV				Na
Effector	35S:EV			35S:Os08g0496500 (CBF)			Effector	35S:EV			35S:Os08g0496500 (CBF)			Effector	35S:EV			35S:Os08g0496500 (CBF)
Reporter	pOsLAC7						Reporter	pOsLAC28						Reporter	pOsLAC29
Replication	rep1	rep2	rep3	rep1	rep2	rep3	Replication	rep1	rep2	rep3	rep1	rep2	rep3	Replication	rep1	rep2	rep3	rep1	rep2	rep3
LUC/RLUC	0.646895	1.15707	1.336	0.916079	0.774632	0.809635	LUC/RLUC	1.12858	1.07043	0.827769	0.745118	1.67417	0.765296	LUC/RLUC	1.11557	1.01535	0.88285	2.6228	2.70311	3.20106
Mean	1.04666			0.833449			Mean	1.00893			1.06153			Mean	1.00459			2.84232
s.d.	0.357576			0.0736688			s.d.	0.159559			0.530662			s.d.	0.116732			0.313258
T-test to EV				0.368992			t-test to EV				0.877374			t-test to EV				0.000679281
TF/EV				Na			TF/EV				Na			TF/EV				Up
Effector	35S:EV			35S:Os09g0480700 (CBF)			Effector	35S:EV			35S:Os09g0480700 (CBF)			Effector	35S:EV			35S:Os09g0480700 (CBF)
Reporter	pOsLAC7						Reporter	pOsLAC28						Reporter	pOsLAC29
Replication	rep1	rep2	rep3	rep1	rep2	rep3	Replication	rep1	rep2	rep3	rep1	rep2	rep3	Replication	rep1	rep2	rep3	rep1	rep2	rep3
LUC/RLUC	1.51206	0.936528	0.706173	1.78615	3.2767	3.82368	LUC/RLUC	0.99371	0.973422	1.03381	1.16909	1.39838	1.43894	LUC/RLUC	0.966508	0.90585	1.14219	0.297878	0.459123	0.450483
Mean	1.05159			2.96218			Mean	1.00031			1.33547			Mean	1.00485			0.402495
s.d.	0.41508			1.05455			s.d.	0.0307294			0.145509			s.d.	0.122747			0.0907036
T-test to EV				0.0432433			t-test to EV				0.017491			t-test to EV				0.00239571
TF/EV				Up			TF/EV				Up			TF/EV				Na
