# Supplementary material for: Rice transcription factor bHLH25 confers resistance to multiple diseases by sensing H2O2
Source: Cell Res. 2025 Jan 14;35(3):205–19. doi: 10.1038/s41422-024-01058-4 (PMC11909244; doi:10.1038/s41422-024-01058-4)
Supplement: Supplementary file 21 — Supplementary information, Table S6 [file 41422_2024_1058_MOESM21_ESM.xlsx]

## Sheet: Sheet1
Supplementary information, Table S6-miRNA binding site analysis
Pairwise comparisons of MBSs were selected with a miRNA binding expectation value less than 0.5. in CDSs of OsLAC7, OsLAC28 and OsLAC29
Names		total	MBS
OsLAC28 OsLAC29 OsLAC7		1	osa-miR397b
OsLAC29 OsLAC7		1	osa-miR397a
OsLAC7		14	osa-miR1854-3p osa-miR399h osa-miR399b osa-miR2924 osa-miR399i osa-miR399e osa-miR399j osa-miR399g osa-miR5492 osa-miR399f osa-miR399c osa-miR5499 osa-miR399a osa-miR399d
OsLAC28		19	osa-miR5079a osa-miR2926 osa-miR5340 osa-miR5514 osa-miR394 osa-miR1863a osa-miR172c osa-miR1863c osa-miR2927 osa-miR1863b.2 osa-miR2877 osa-miR2870 osa-miR166b-5p osa-miR5078 osa-miR5079b osa-miR1871 osa-miR5837.2 osa-miR1427 osa-miR5074
OsLAC29		3	osa-miR1879 osa-miR5834 osa-miR5076
MBSs in the CDS of OsLAC7
miRNA_Acc.	Expectation	UPE$	miRNA_start	miRNA_end	Target_start	Target_end	miRNA_aligned_fragment	Target_aligned_fragment	Inhibition	Multiplicity
osa-miR2924	2.5	23.279	1	21	1210	1230	CUCGCUUGCUCCGGCCGCCAC	GAAGCGGCUGGAGCAGGUGAG	Cleavage	1
osa-miR397b	3	17.56	1	21	384	404	UUAUUGAGUGCAGCGUUGAUG	CAUCAACGCUGCGCUCAACAC	Cleavage	1
osa-miR399d	4	22.462	1	21	1027	1047	UGCCAAAGGAGAGUUGCCCUG	CUCGGUAACUCGCCUCUGGCA	Translation	1
osa-miR399j	4	22.462	1	21	1027	1047	UGCCAAAGGAGAGUUGCCCUA	CUCGGUAACUCGCCUCUGGCA	Translation	1
osa-miR5499	4	23.87	1	21	1336	1356	GAAGGAAGAAUCGUUAUGGAA	UGCCAUAUCGAUUCUCACUUC	Cleavage	1
osa-miR397a	4.5	17.56	1	21	384	404	UCAUUGAGUGCAGCGUUGAUG	CAUCAACGCUGCGCUCAACAC	Cleavage	1
osa-miR1854-3p	5	21.728	1	22	329	350	UCCAAUUUGGGGAUUUGCUGAU	CUAACCGAAUUGCCAAGUUCGA	Translation	1
osa-miR399a	5	22.462	1	21	1027	1047	UGCCAAAGGAGAAUUGCCCUG	CUCGGUAACUCGCCUCUGGCA	Translation	1
osa-miR399b	5	22.462	1	21	1027	1047	UGCCAAAGGAGAAUUGCCCUG	CUCGGUAACUCGCCUCUGGCA	Translation	1
osa-miR399c	5	22.462	1	21	1027	1047	UGCCAAAGGAGAAUUGCCCUG	CUCGGUAACUCGCCUCUGGCA	Translation	1
osa-miR399e	5	22.462	1	21	1027	1047	UGCCAAAGGAGAUUUGCCCAG	CUCGGUAACUCGCCUCUGGCA	Translation	1
osa-miR399f	5	22.462	1	21	1027	1047	UGCCAAAGGAGAUUUGCCCAG	CUCGGUAACUCGCCUCUGGCA	Translation	1
osa-miR399g	5	22.462	1	21	1027	1047	UGCCAAAGGAGAUUUGCCCAG	CUCGGUAACUCGCCUCUGGCA	Translation	1
osa-miR399h	5	22.462	1	21	1027	1047	UGCCAAAGGAGACUUGCCCAG	CUCGGUAACUCGCCUCUGGCA	Translation	1
osa-miR399i	5	22.462	1	21	1027	1047	UGCCAAAGGAGAGCUGCCCUG	CUCGGUAACUCGCCUCUGGCA	Translation	1
osa-miR5492	5	23.817	1	21	1336	1357	AGAAG-GAGAAUAGAUAUGGUU	UGCCAUAUCGAUUCUCACUUCG	Cleavage	1
MBSs in the CDS of OsLAC28
miRNA_Acc.	Expectation	UPE$	miRNA_start	miRNA_end	Target_start	Target_end	miRNA_aligned_fragment	Target_aligned_fragment	Inhibition	Multiplicity
osa-miR1863a	4	13.51	1	24	1257	1282	AGCUCUGAUACCA--UGUUAGAUUAG	AGAUUCUAACAAUUGGUAUCAGAGCC	Cleavage	1
osa-miR1863c	4	21.468	1	24	1789	1812	UAGAAACUUGGCUGAUGCAUUACU	GAUUCUGUGCCAGAUAAGUUUCUG	Translation	1
osa-miR2926	4	18.769	1	20	409	428	AGGUCGUCGACGUUGGUGCU	CGCUUCAACGUCAGCGACCA	Cleavage	1
osa-miR394	4	20.254	1	20	1842	1861	UUGGCAUUCUGUCCACCUCC	UGACUUGGACAGCAUGCCAU	Cleavage	1
osa-miR397b	4	22.364	1	21	741	761	UUAUUGAGUGCAGCGUUGAUG	CAUCAACGCCGCGCUCAACAC	Cleavage	1
osa-miR5340	4	19.037	1	23	1800	1822	UGAUGACGUGGAUGAAUUUCAAA	AGAUAAGUUUCUGCAUGUCAUCG	Translation	1
osa-miR5837.2	4	24.627	1	21	1323	1343	GGUGAUGUGGAGCGUUCGGCA	CGUCGAGCACUCCGCAUCGCG	Cleavage	1
osa-miR1427	4.5	15.194	1	21	506	526	UGCGGAACCGUGCGGUGGCGC	GCGCCGCCGCCCCGUUCCCCG	Translation	1
osa-miR1871	4.5	17.121	1	24	1257	1284	AUGGCUCUGAUAUCA--UGUUGG--UUU	AGAUUCUAACAAUUGGUAUCAGAGCCAA	Cleavage	1
osa-miR5074	4.5	19.343	1	21	85	105	GAAGGCCACCGUCGGGAUCGC	AUGAUUCUGCCGGUUGCUUUU	Cleavage	1
osa-miR166b-5p	5	21.882	1	21	1839	1859	GGAAUGUUGUCUGGCUCGGGG	CUCUGACUUGGACAGCAUGCC	Cleavage	1
osa-miR172c	5	22.911	1	21	2084	2104	UGAAUCUUGAUGAUGCUGCAC	UUGCCGCAGCGUCAAGUUUUG	Cleavage	1
osa-miR1863b.2	5	20.522	1	23	1789	1811	AGAGACUUGGCUGAUGCAUUACU	GAUUCUGUGCCAGAUAAGUUUCU	Translation	1
osa-miR2870	5	23.455	1	21	68	88	UAAUCAGUUUGGGGAGACAAA	CUUCUCUCCUCCGGCUGAUGA	Translation	1
osa-miR2877	5	18.483	1	24	2378	2403	UUGCAUCCUCUGCACUUUGG--GCCU	AGUCGACCAAGGUGAAGACGCUGCGG	Cleavage	1
osa-miR2927	5	14.41	1	23	381	403	UGUCGUCGUCGAUGGAGCCCAUG	CGUGGGCCCCAGCGACAACUACA	Cleavage	1
osa-miR5078	5	17.782	1	21	2393	2413	CCUCGUUCGACCGUGGCAUUU	AGACGCUGCGGUACAACGAGA	Translation	1
osa-miR5079a	5	22.158	1	22	1244	1265	UUUGGAUCUGUUAUUUUGGUAU	GAGCCAAGAGGAGAGAUUCUAA	Translation	2
osa-miR5079a	5	20.221	1	22	2138	2159	UUUGGAUCUGUUAUUUUGGUAU	GAGCCAAGAGGAGAGAUUCUAA	Translation	2
osa-miR5079b	5	22.158	1	22	1244	1265	UUUGGAUCUGUUAUUUUGGUAU	GAGCCAAGAGGAGAGAUUCUAA	Translation	2
osa-miR5079b	5	20.221	1	22	2138	2159	UUUGGAUCUGUUAUUUUGGUAU	GAGCCAAGAGGAGAGAUUCUAA	Translation	2
osa-miR5514	5	23.737	1	21	1567	1589	UCCCAGAGCU--UUGGCCGUCGC	AAGACUGCCAAGGAGGUCUGGGA	Translation	1
MBSs in the CDS of OsLAC29
miRNA_Acc.	Expectation	UPE$	miRNA_start	miRNA_end	Target_start	Target_end	miRNA_aligned_fragment	Target_aligned_fragment	Inhibition	Multiplicity
osa-miR397b	3	13.509	1	21	735	755	UUAUUGAGUGCAGCGUUGAUG	CAUCAACGCUGCGCUCAACAC	Cleavage	1
osa-miR1879	4.5	15.093	1	24	663	691	GUGUUUGGUUUAGGGAUGAG-----GUGG	CUACAACUGCUCUGCCCCCAACCAAACGC	Translation	1
osa-miR397a	4.5	13.509	1	21	735	755	UCAUUGAGUGCAGCGUUGAUG	CAUCAACGCUGCGCUCAACAC	Cleavage	1
osa-miR5076	4.5	17.868	1	22	73	94	GAAAUGGGAGCAGAGCAGGUUU	UCGCUUCUUCUUCUUCCAUUUG	Translation	1
osa-miR5834	5	11.487	1	21	652	672	ACGGAUGUAGAAAUUGGUGAU	CCCGGCGAUUUCUACAACUGC	Cleavage	1
MBSs of miR397b in 1596 up-regulated genes at both 60 and 72 hours post treatment (hpt) with H2O2 from RNA-seq data (with 2 mismatches allowed in seed region and expection less than 4)
miRNA_Acc.	Expectation	UPE$	miRNA_start	miRNA_end	Target_start	Target_end	miRNA_aligned_fragment	Target_aligned_fragment	Inhibition	Multiplicity	Target_gene
miR397b	2.5	-1	1	21	741	761	UUAUUGAGUGCAGCGUUGAUG	CAUCAACGCCGCGCUCAACAC	Cleavage	1	OsLAC28
miR397b	4	-1	1	21	1397	1417	UUAUUGAGUGCAGCGUUGAUG	CAUCAACGCUGCGCUCAACAC	Cleavage	1	OsLAC29
miR397b	4	-1	1	21	2287	2307	UUAUUGAGUGCAGCGUUGAUG	CAUCAACGCUGCGCUCAACAC	Cleavage	1	OsLAC7
