# Supplementary material for: Rice transcription factor bHLH25 confers resistance to multiple diseases by sensing H2O2
Source: Cell Res. 2025 Jan 14;35(3):205–19. doi: 10.1038/s41422-024-01058-4 (PMC11909244; doi:10.1038/s41422-024-01058-4)
Supplement: Supplementary file 22 — Supplementary information, Table S7 [file 41422_2024_1058_MOESM22_ESM.xlsx]

## Sheet: Sheet1
Supplementary information, Table S7-LC-MS/MS analysis
GST-bHLH25 incubated with total protein extract of rice leaves inoculated with or without M. oryzae
Residue of bHLH25	Treatment	Annotated Sequence	Modifications	Abundances (Normalized)	Response M. oryzae vs. mock
M213	Mock-24h	[K].TAMSVLTK.[M]	1xOxidation [M3]	68412305	up
	M. oryzae-24h	[K].TAMSVLTK.[M]	1xOxidation [M3]	128389760
M256	Mock-24h	[R].QYYYQQAAAAAASASAAEAPPSGNQLQHMISER.[K]	1xOxidation [M29]	23567418	up
	M. oryzae-24h	[R].QYYYQQAAAAAASASAAEAPPSGNQLQHMISER.[K]	1xOxidation [M29]	456892160
M392	Mock-24h	[R].GGGGGGGMSTTDVVLR.[T]	1xOxidation [M8]	65972133	up
	M. oryzae-24h	[R].GGGGGGGMSTTDVVLR.[T]	1xOxidation [M8]	354893150
M418	Mock-24h	[R].EQIGDGASLVAMSTSAGSGGRPPR.[A]	1xOxidation [M12]	79456150	up
	M. oryzae-24h	[R].EQIGDGASLVAMSTSAGSGGRPPR.[A]	1xOxidation [M12]	516134864
GST-bHLH25 treated with H2O or H2O2 for 30 min at 25 °C
Residue of bHLH25	Treatment	Annotated Sequence	Modifications	Abundances (Normalized)	Response H2O2 vs. H2O
M213	Mock	[K].TAMSVLTK.[M]	1xOxidation [M3]	52597500	up
	H2O2	[K].TAMSVLTK.[M]	1xOxidation [M3]	502494573
M256	Mock	-	-	-	up
	H2O2	[R].QYYYQQAAAAAASASAAEAPPSGNQLQHMISER.[K]	1xOxidation [M29]	18472462
M392	Mock	[R].GGGGGGGMSTTDVVLR.[T]	1xOxidation [M8]	13332752	up
	H2O2	[R].GGGGGGGMSTTDVVLR.[T]	1xOxidation [M8]	7.08773e+08
M418	Mock	-	-	-	up
	H2O2	[R].EQIGDGASLVAMSTSAGSGGRPPR.[A]	1xOxidation [M12]	3.66781e+08
