# Supplementary material for: Rice transcription factor bHLH25 confers resistance to multiple diseases by sensing H2O2
Source: Cell Res. 2025 Jan 14;35(3):205–19. doi: 10.1038/s41422-024-01058-4 (PMC11909244; doi:10.1038/s41422-024-01058-4)
Supplement: Supplementary file 23 — Supplementary information, Table S8 [file 41422_2024_1058_MOESM23_ESM.xlsx]

## Sheet: Sheet1
Supplementary information, Table S8-Orthologue analysis of M256 in bHLH25
Family	Protein description	Scientific name	Homologous site of bHLH25M256 (the basic domain shown in purple, and bHLH25M256-like site shown in red)	Max score	Total score	Query cover	E value	Percentage identification	Length	Accession
Gramineae	bHLH25	Oryza sativa	252-QLQHMISERKRREKLNDSFL-271
Actinidiaceae	Transcription factor bHLH041 like [Actinidia chinensis var. chinensis]	Actinidia chinensis var. chinensis	288-QLHHMISERKRREKLNENFQ-307	70.9	70.9	0.11	1e-12	0.6327	466	PSS20801.1
	basic helix-loop-helix (bHLH) DNA-binding family protein [Actinidia rufa]	Actinidia rufa	256-QLHHMISERKRREKLNENFQ-275	67.4	67.4	0.11	1e-11	0.6122	434	GFS43854.1
Ampelidaceae	PREDICTED: putative transcription factor bHLH041 [Vitis vinifera]	Vitis vinifera	341-QLHHMISERKRREKLNESFH-360	75.5	226	0.11	6e-13	0.7143	520	XP_002279486.2
	putative transcription factor bHLH041 [Vitis riparia]	Vitis riparia	337-QLHHMISERKRREKLNESFH-356	75.5	226	0.11	6e-13	0.7143	516	XP_034699267.1
Anacardiaceae	putative transcription factor bHLH041 isoform X1 [Mangifera indica]	Mangifera indica	338-QLHHMISERKRREKLNESFQ-357	80.1	80.1	0.11	1e-15	0.7143	527	XP_044471227.1
	putative transcription factor bHLH041 [Pistacia vera]	Pistacia vera	400-QLHHMISERKRREKLNESFQ-419	79.3	79.3	0.11	2e-15	0.6939	588	XP_031276785.1
Aristolochiaceae	hypothetical protein H6P81_000220 [Aristolochia fimbriata]	Aristolochia fimbriata	369-QLHHMFSERRRREKLNEYFD-388	61.6	61.6	0.1	3e-10	0.6222	559	KAG9455712.1
Balsaminaceae	putative transcription factor bHLH041 [Impatiens glandulifera]	Impatiens glandulifera	321-QLQHMISERKRRDKLNQSFQ-340	66.6	66.6	0.11	1e-11	0.6327	503	XP_047334037.1
Betulaceae	hypothetical protein FH972_003070 [Carpinus fangiana]	Carpinus fangiana	338-QLHHMISERKRREKLNESFQ-357	73.2	73.2	0.11	9e-14	0.6327	519	KAE7998533.1
	ICE-like protein [Corylus heterophylla]	Corylus heterophylla	353-AKNLMAERRRRKKLNDRLY-372	44.3	44.3	0.09	0.0001	0.4651	541	ADZ48234.1
Bignoniaceae	hypothetical protein CDL12_28143 [Handroanthus impetiginosus]	Handroanthus impetiginosus	204-QLHHMIAERRRREKLNDSFQ-223	71.6	71.6	0.11	2e-13	0.6327	388	PIM99363.1
Boraginaceae	hypothetical protein Leryth_009141 [Lithospermum erythrorhizon]	Lithospermum erythrorhizon	318-STLHMISERKRREKLNESFQ-337	64.3	64.3	0.09	5e-11	0.6667	507	KAG9156259.1
Bromeliaceae	putative transcription factor bHLH041 [Ananas comosus]	Ananas comosus	318-QLHHMISERRRREKINESFH-337	89.4	89.4	0.22	1e-18	0.4742	501	XP_020097722.1
Burseraceae	inducer of CBF expression 1 [Canarium album]	Canarium album	361-AKNLMAERRRRKKLNDRLYM-380	44.3	44.3	0.09	3e-06	0.4651	549	AYA57814.1
Caprifoliaceae	ICE1 [Lonicera japonica]	Lonicera japonica	336-AKNLMAERRRRKKLNDRLYM-355	43.9	43.9	0.09	2e-05	0.4651	524	QES69429.1
Caricaceae	putative transcription factor bHLH041 [Carica papaya]	Carica papaya	324-QLHHMISERKRREKLNESFQ-343	60.5	60.5	0.11	7e-10	0.5882	507	XP_021896800.1
Caryophyllaceae	hypothetical protein KSS87_016038 [Heliosperma pusillum]	Heliosperma pusillum	348-QLHHMISERRRREKINDSFQ-367	69.7	69.7	0.11	9e-13	0.6122	534	KAH9603730.1
Celastraceae	putative transcription factor bHLH041 [Tripterygium wilfordii]	Tripterygium wilfordii	338-QLHHMISERRRREKLNESFQ-357	77.4	77.4	0.1	7e-15	0.7083	529	XP_038700700.1
Circaeasteraceae	hypothetical protein GIB67_041596 [Kingdonia uniflora]	Kingdonia uniflora	329-LHHKMSERKRREKLNESFQG-348	65.5	65.5	0.11	3e-11	0.5714	504	KAF6157135.1
Compositae	putative transcription factor bHLH041 [Erigeron canadensis]	Erigeron canadensis	329-QLHHMISERKRREKINESFQ-348	80.5	80.5	0.11	1e-14	0.6939	514	XP_043630769.1
	putative transcription factor bHLH041 isoform X1 [Helianthus annuus]	Helianthus annuus	342-QLHHMMSERKRREKLNESFQ-361	78.2	78.2	0.11	8e-14	0.6939	522	XP_035843209.1
	hypothetical protein E3N88_09789 [Mikania micrantha]	Mikania micrantha	275-QLHHMISERKRREKLNESFQ-294	77.4	77.4	0.11	1e-13	0.6735	455	KAD6455083.1
Convolvulaceae	PREDICTED: putative transcription factor bHLH041 isoform X1 [Ipomoea nil]	Ipomoea nil	340-QVHHMISERKRREKLNESFQ-359	64.7	64.7	0.09	7e-11	0.6667	521	XP_019191633.1
	unnamed protein product [Cuscuta campestris]	Cuscuta campestris	226-QVHHMISERKRREKLNRSFQ-245	62.8	62.8	0.08	7e-10	0.7105	428	VFQ83028.1
Cruciferae	PREDICTED: putative transcription factor bHLH041 [Raphanus sativus]	Raphanus sativus	342-QLHHMISERKRREKLNDSFQ-361	77.4	77.4	0.11	1e-13	0.6939	520	XP_018469030.1
	basic helix-loop-helix (bHLH) DNA-binding family protein [Arabidopsis thaliana]	Arabidopsis thaliana	287-QLQHMISERKRREKLNESFQ-306	76.3	76.3	0.1	3e-13	0.7447	466	NP_200506.1
	putative transcription factor bHLH041 [Brassica napus]	Brassica napus	352-QLHHMISERKRREKLNESFQ-371	72	72	0.11	1e-12	0.6327	530	XP_013673259.1
	putative transcription factor bHLH041 [Capsella rubella]	Capsella rubella	355-QLHHMISERKRREKLNESFQ-374	74.7	74.7	0.1	1e-12	0.7234	534	XP_023633474.1
Cucurbitaceae	putative transcription factor bHLH041 isoform X1 [Benincasa hispida]	Benincasa hispida	270-QLLHMIAERRRREKLNQSFL-289	72	72	0.11	1e-13	0.6327	475	XP_038890718.1
	PREDICTED: putative transcription factor bHLH041 isoform X1 [Cucumis melo]	Cucumis melo	285-QLIHMIAERRRREKLNESFL-304	73.2	73.2	0.11	2e-13	0.6327	488	XP_008459381.1
Cyperaceae	putative transcription factor bHLH041 [Carex littledalei]	Carex littledalei	331-QLHHMISERKRREKLNESFE-350	82	82	0.22	8e-17	0.4592	515	KAF3333428.1
Dioscoreaceae	putative transcription factor bHLH041 [Dioscorea cayenensis subsp. rotundata]	Dioscorea cayenensis subsp. rotundata	327-QLHHMISERKRREKLNESFL-346	77	77	0.11	1e-14	0.6735	511	XP_039143557.1
Euphorbiaceae	putative transcription factor bHLH041 isoform X2 [Hevea brasiliensis]	Hevea brasiliensis	399-QLHHMISERRRREKINETFE-418	74.3	74.3	0.11	3e-13	0.6327	580	XP_021650176.1
	putative transcription factor bHLH041 isoform X2 [Ricinus communis]	Ricinus communis	422-QLHHMISERKRREKINESFE-441	74.3	74.3	0.11	3e-13	0.6531	609	XP_048228423.1
Ericaceae	hypothetical protein Vadar_001266 [Vaccinium darrowii]	Vaccinium darrowii	369-QLYHMISERKRREKLNESFQ-388	73.6	73.6	0.11	3e-13	0.6735	550	KAH7853328.1
	hypothetical protein RHGRI_008929 [Rhododendron griersonianum]	Rhododendron griersonianum	384-QLYHMISERKRREKLNESFQ-403	72.8	72.8	0.11	5e-13	0.6735	570	KAG5559177.1
	hypothetical protein C3L33_03556 [Rhododendron williamsianum]	Rhododendron williamsianum	349-QLYHMISERKRREKLNESFQ-368	72.8	72.8	0.11	5e-13	0.6735	507	KAE9464511.1
Fagaceae	putative transcription factor bHLH041 isoform X1 [Quercus lobata]	Quercus lobata	333-QLHHMISERKRREKLNESFQ-352	75.5	75.5	0.11	8e-14	0.6735	512	XP_030956016.1
	hypothetical protein CMV_018260 [Castanea mollissima]	Castanea mollissima	327-QLHHMISERKRREKLNESFQ-356	75.5	75.5	0.11	9e-14	0.6735	506	KAF3956628.1
Gesneriaceae	hypothetical protein F511_17635 [Dorcoceras hygrometricum]	Dorcoceras hygrometricum	354-QLHHMINERKRREKLNESFQ-373	65.1	65.1	0.11	4e-11	0.5962	541	KZV21610.1
Gramineae	hypothetical protein GUJ93_ZPchr0001g32140 [Zizania palustris]	Zizania palustris	241-QLQHMISERKRREKLNDSFV-260	275	275	0.99	2e-86	0.5876	421	KAG8052833.1
	putative transcription factor bHLH041 [Triticum aestivum]	Triticum aestivum	211-QLYHMMSERKRREKLNDSFH-230	67.8	67.8	0.1	2e-11	0.66	394	XP_044340311.1
	putative transcription factor bHLH041 [Panicum virgatum]	Panicum virgatum	266-QLQHMFSERKRREKLNDSFH-285	166	238	0.69	2e-44	0.502	465	XP_039808326.1
	putative transcription factor bHLH041 [Zea mays]	Zea mays	265-QLQHMFSERKRREKLNDSFH-284	164	243	0.71	1e-43	0.536	501	XP_008655733.1
Juglandaceae	hypothetical protein I3760_03G205700 [Carya illinoinensis]	Carya illinoinensis	217-QLHHMISERKRREKLNESFQ-236	76.3	76.3	0.11	5e-14	0.6735	398	KAG2718118.1
	putative transcription factor bHLH041 [Juglans regia]	Juglans regia	351-QLHHMISERKRREKLNESFQ-370	75.9	75.9	0.11	1e-13	0.6735	532	XP_018845545.1
Labiatae	basic helix-loop-helix transcription factor [Salvia miltiorrhiza]	Salvia miltiorrhiza	307-QLHHMISERKRREKLNDSFQ-326	73.2	73.2	0.11	6e-13	0.6735	490	AKN09577.1
	putative transcription factor bHLH041 [Salvia splendens]	Salvia splendens	316-QLHHMISERKRREKLNESFQ-335	69.3	69.3	0.11	1e-11	0.6327	494	XP_042048386.1
Lauraceae	putative transcription factor bHLH041 [Cinnamomum micranthum f. kanehirae]	Cinnamomum micranthum f. kanehirae	332-QLHHMISERKRREKLNESFE-351	67.8	67.8	0.1	5e-12	0.6667	517	RWR78065.1
Leguminosae	putative transcription factor bHLH041 isoform X2 [Glycine max]	Glycine max	338-QLHHMISERRRREKLNENFQ-357	75.9	75.9	0.1	6e-13	0.7021	527	XP_014622946.1
	putative transcription factor bHLH041 [Abrus precatorius]	Abrus precatorius	332-QLHHMISERRRREKLNENFQ-351	73.6	73.6	0.1	9e-14	0.6809	521	XP_027339338.1
	dimerization protein [Spatholobus suberectus]	Spatholobus suberectus	336-QLHHMISERRRREKLNENFQ-355	76.6	76.6	0.1	3e-13	0.7234	527	TKY72806.1
Lemnaceae	hypothetical protein [Colocasia esculenta]	Colocasia esculenta	300-QLHHMIAERKRREKLNESFA-319	82	82	0.2	3e-16	0.4565	486	MQM00034.1
	unnamed protein product [Spirodela intermedia]	Spirodela intermedia	241-QLHHMISERKRREKLNESFS-260	58.5	58.5	0.08	3e-09	0.6842	458	CAA7397277.1
Lythraceae	putative transcription factor bHLH041 [Punica granatum]	Punica granatum	365-QLHHMMSERKRREKLNESLQ-384	73.2	73.2	0.11	2e-13	0.6531	548	XP_031385201.1
Malvaceae	putative transcription factor bHLH041 [Hibiscus syriacus]	Hibiscus syriacus	331-QLHHMMSERKRREKLNESFT-350	77.8	77.8	0.1	1e-13	0.6875	509	XP_039018669.1
	hypothetical protein [Gossypium davidsonii]	Gossypium davidsonii	120-QLHHMMSERKRREKLNESFV-139	75.5	75.5	0.11	1e-13	0.6531	282	MBA0604046.1
	putative transcription factor bHLH041 [Durio zibethinus]	Durio zibethinus	340-QLHHMMSERKRREKLNESFH-359	74.7	74.7	0.11	1e-12	0.6735	523	XP_022751739.1
Moraceae	putative transcription factor bHLH041 isoform X2 [Morus notabilis]	Morus notabilis	370-QLHHMISERKRREKLNESFH-389	75.5	75.5	0.11	2e-14	0.6939	564	XP_024017205.1
Musaceae	hypothetical protein B296_00018419 [Ensete ventricosum]	Ensete ventricosum	102-QLHHMISERKRREKLNESFD-131	80.1	80.1	0.21	1e-15	0.4583	299	RRT83014.1
	PREDICTED: putative transcription factor bHLH041 isoform X1 [Musa acuminata subsp. malaccensis]	Musa acuminata subsp. malaccensis	336-QLHHMISERKRREKLNESFD-355	78.6	78.6	0.21	1e-14	0.4479	520	XP_009402924.1
Myoporaceae	hypothetical protein BUALT_Bualt09G0033900 [Buddleja alternifolia]	Buddleja alternifolia	356-QLHHMISERRRREKLNESFQ-374	70.1	70.1	0.11	7e-13	0.6327	540	KAG8376156.1
Myricaceae	hypothetical protein CJ030_MR6G016557 [Morella rubra]	Morella rubra	341-QLHHMISERKRREKLNESFQ-360	74.3	74.3	0.11	2e-14	0.6531	513	KAB1209340.1
Myrtaceae	hypothetical protein BT93_C2151 [Corymbia citriodora subsp. variegata]	Corymbia citriodora subsp. variegata	249-QLHHMMSERKRREKLNESFV-268	79	79	0.11	6e-15	0.68	434	KAF8036337.1
	putative transcription factor bHLH041 [Rhodamnia argentea]	Rhodamnia argentea	368-QLHHMMSERKRREKLNESFV-387	79	79	0.11	7e-15	0.68	549	XP_030551924.1
	BHLH domain-containing protein [Psidium guajava]	Psidium guajava	370-QLHHMMSERKRREKLNESFV-389	78.6	78.6	0.11	1e-14	0.68	551	KAI3410669.1
Nymphaeaceae	transcription factor bHLH92 [Nymphaea colorata]	Nymphaea colorata	79-GYRHMINERQRRGKLRRNFE-98	42.7	42.7	0.08	0.0002	0.5	230	XP_031495343.1
Nyssaceae	hypothetical protein F0562_029728 [Nyssa sinensis]	Nyssa sinensis	195-QLHHMISERRRREKLNESFQ-214	70.9	70.9	0.1	4e-13	0.6667	379	KAA8534830.1
Oleaceae	transcription factor bHLH041 isoform X1 [Olea europaea subsp. europaea]	Olea europaea subsp. europaea	208-QLHHMISERRRREKLNESFQ-227	69.7	69.7	0.11	3e-12	0.6327	395	CAA2992172.1
Orchidaceae	hypothetical protein IEQ34_011103 [Dendrobium chrysotoxum]	Dendrobium chrysotoxum	262-QMQHMVSERRRRERLNASFH-281	75.1	75.1	0.11	1e-13	0.6346	452	KAH0460440.1
	putative transcription factor bHLH041 [Dendrobium catenatum]	Dendrobium catenatum	261-QMQHMVSERRRRERLNASFH-280	75.1	75.1	0.11	1e-13	0.6346	439	XP_020705280.1
Palmae	putative transcription factor bHLH041 isoform X2 [Elaeis guineensis]	Elaeis guineensis	339-QLLHMISERKRREKLNESFH-358	87.8	87.8	0.22	6e-18	0.4742	522	XP_019707180.1
	putative transcription factor bHLH041 [Cocos nucifera]	Cocos nucifera	274-QLLHMISERKRREKLNESFH-293	87	87	0.21	8e-18	0.4896	457	KAG1330160.1
	putative transcription factor bHLH041 [Phoenix dactylifera]	Phoenix dactylifera	360-QLHHMISERRRREKLNESFH-379	85.9	85.9	0.2	3e-17	0.4891	547	XP_017697030.3
Papaveraceae	hypothetical protein MKW92_017160 [Papaver armeniacum]	Papaver armeniacum	193-RLSHMEAERQRREKLNQLFY-212	44.7	44.7	0.1	0.0001	0.4773	402	KAI3833769.1
	transcription factor MYC3-like [Papaver somniferum]	Papaver somniferum	190-RLSHMEAERQRREKLNQLFY-209	47	47	0.1	5e-05	0.4681	392	XP_026429095.1
	hypothetical protein MKW98_001679 [Papaver atlanticum]	Papaver atlanticum	179-RLSHMEAERQRREKLNQLFY-198	44.7	44.7	0.1	7e-05	0.4773	389	KAI3867245.1
Pedaliaceae	putative transcription factor bHLH041 isoform X1 [Sesamum indicum]	Sesamum indicum	353-QMHHMISERRRREKLNESFQ-372	70.9	70.9	0.11	5e-13	0.6122	543	XP_011078203.1
	putative transcription factor bHLH041 [Sesamum indicum]	Sesamum indicum	353-QLHHMISERRRREKLNESFQ-372	70.5	70.5	0.11	6e-13	0.6327	537	XP_011094007.1
Phrymataceae	PREDICTED: putative transcription factor bHLH041 [Erythranthe guttata]	Erythranthe guttata	239-QLHHMISERRRREKLNESFL-258	68.9	68.9	0.09	2e-12	0.6667	427	XP_012848634.1
Pinaceae	bHLH15 [Pinus massoniana]	Pinus massoniana	331-QVHHMISERRRRERLKESFE-350	46.2	46.2	0.11	3e-07	0.537	536	UFA45712.1
Proteaceae	putative transcription factor bHLH041 [Macadamia integrifolia]	Macadamia integrifolia	348-QLTHMISERKRREKLNESFQ-367	72	72	0.11	6e-13	0.6531	530	XP_042506722.1
	putative transcription factor bHLH041 [Telopea speciosissima]	Telopea speciosissima	356-QLTHMISERKRREKLNESFQ-375	69.3	69.3	0.1	4e-12	0.6458	538	XP_043706921.1
Ranunculaceae	Transcription factor bhlh [Thalictrum thalictroides]	Thalictrum thalictroides	75-SYRHMIKERLRRFNQKQTYA-94	42.4	42.4	0.08	0.0002	0.5	239	KAF5199766.1
	hypothetical protein AQUCO_01700627v1 [Aquilegia coerulea]	Aquilegia coerulea	56-NYRHMVKERLRRNKQKQTYV-75	45.1	45.1	0.08	3e-05	0.5	205	PIA45214.1
	hypothetical protein IFM89_005129 [Coptis chinensis]	Coptis chinensis	74-SYRHMINERLRREKQKQTYD-93	39.7	39.7	0.08	0.002	0.5	231	KAF9619115.1
Rhamnaceae	hypothetical protein FNV43_RR17894 [Rhamnella rubrinervis]	Rhamnella rubrinervis	366-QLHHMMSERKRREKLNESFN-385	69.7	69.7	0.11	3e-12	0.62	546	KAF3439616.1
	putative transcription factor bHLH041 [Ziziphus jujuba var. spinosa]	Ziziphus jujuba var. spinosa	359-QLHHMMSERKRREKLNESFH-378	77	77	0.21	8e-15	0.4526	549	XP_048334566.1
Rosaceae	putative transcription factor bHLH041 [Prunus yedoensis var. nudiflora]	Prunus yedoensis var. nudiflora	20-QLHHMISERKRREKLNESFH-39	77.8	77.8	0.11	4e-15	0.6939	222	PQQ08842.1
	transcription factor bHLH041 [Pyrus ussuriensis x Pyrus communis]	Pyrus ussuriensis x Pyrus communis	366-QLHHMISERKRREKLNESFH-385	79	79	0.11	2e-14	0.7143	555	KAB2604239.1
	PREDICTED: LOW QUALITY PROTEIN: putative transcription factor bHLH041 [Pyrus x bretschneideri]	Pyrus x bretschneideri	397-QLHHMISERKRREKLNESFH-416	79	79	0.11	2e-14	0.7143	586	XP_018504072.1
	putative transcription factor bHLH041 [Malus domestica]	Malus domestica	372-QLHHMISERKRREKINESFH-391	78.6	78.6	0.11	3e-14	0.6939	561	XP_008344123.2
Rubiaceae	bHLH transcription factor bHLH7.1 [Gardenia jasminoides]	Gardenia jasminoides	333-QLHHMISERRRREKLNESFQ-352	74.3	74.3	0.1	1e-13	0.6667	495	QJQ51183.1
	putative transcription factor bHLH041 [Coffea arabica]	Coffea arabica	358-TLHHMISERRRREKLNESFQ-374	70.5	70.5	0.1	3e-12	0.6818	547	XP_027066709.1
Salicaceae	hypothetical protein POTOM_025627 [Populus tomentosa]	Populus tomentosa	272-QLHHMISERKRREKINDSFK-291	79.7	79.7	0.11	7e-15	0.6939	445	KAG6769960.1
	putative transcription factor bHLH041 [Populus alba]	Populus alba	422-QLHHMISERKRREKINDSFK-441	79	79	0.11	2e-14	0.6939	599	XP_034913306.1
Santalaceae	hypothetical protein JRO89_XS04G0205900 [Xanthoceras sorbifolium]	Xanthoceras sorbifolium	315-QLHHMISERKRREKLNESFL-334	79	79	0.11	2e-15	0.6939	507	KAH7572125.1
	hypothetical protein EZV62_012942 [Acer yangbiense]	Acer yangbiense	327-QLHHMMSERKRREKLNESFQ-346	72.4	72.4	0.11	3e-13	0.6327	516	TXG61579.1
Scrophulariaceae	basic helix-loop-helix (bHLH) DNA-binding family protein [Striga asiatica]	Striga asiatica	277-QMHHMISERRRREKLNESFQ-296	64.3	64.3	0.22	4e-11	0.3663	471	GER51432.1
Solanaceae	putative transcription factor bHLH041 isoform X1 [Solanum pennellii]	Solanum pennellii	337-QVHHMISERKRREKLNDSFQ-356	72.8	72.8	0.11	2e-12	0.6327	515	XP_015081845.1
	PREDICTED: putative transcription factor bHLH041 [Nicotiana tabacum]	Nicotiana tabacum	208-QVHHMISERRRREKLNDSFQ-237	70.9	70.9	0.11	6e-12	0.6122	399	XP_016506510.1
	putative transcription factor bHLH041 [Solanum lycopersicum]	Solanum lycopersicum	337-QVHHMISERKRREKLNDSFQ-356	69.7	69.7	0.1	2e-11	0.625	515	XP_010324053.1
Tetracentraceae	hypothetical protein HHK36_021789 [Tetracentron sinense]	Tetracentron sinense	343-QLHHMISERKRREKLNDSFQ-362	76.3	76.3	0.11	8e-15	0.6939	522	KAF8393545.1
Theaceae	putative transcription factor bHLH041 [Camellia sinensis]	Camellia sinensis	343-QLHHMISERKRREKLNEMFE-362	63.5	63.5	0.08	3e-10	0.7105	520	XP_028073731.1
Triticum aestivum	putative transcription factor bHLH041	Triticum aestivum	237-QLQHMISERKRREKLNDSFQ-256	320	320	0.99	5e-105	0.5144	440	XP_044344288.1
Trochodendraceae	hypothetical protein HHK36_021789 [Tetracentron sinense]	Tetracentron sinense	343-QLHHMISERKRREKLNDSFQ-352	76.3	76.3	0.11	8e-15	0.6939	522	KAF8393545.1
Umbelliferae	PREDICTED: putative transcription factor bHLH041 isoform X1 [Daucus carota subsp. sativus]	Daucus carota subsp. sativus	328-QMHHMISERKRREKLNESFQ-347	76.3	76.3	0.11	2e-14	0.6735	510	XP_017238748.1
Zingiberaceae	putative transcription factor bHLH041 [Zingiber officinale]	Zingiber officinale	296-QLHHMISERKRREKLNDSFH-315	77.4	77.4	0.21	2e-14	0.4574	472	XP_042410413.1
Zosteraceae	hypothetical protein ZOSMA_40G00280 [Zostera marina]	Zostera marina	167-QVHHMISERKRREKLNKSFF-186	71.2	71.2	0.1	1e-13	0.6667	349	KMZ63399.1
