# Supplementary material for: Rice transcription factor bHLH25 confers resistance to multiple diseases by sensing H2O2
Source: Cell Res. 2025 Jan 14;35(3):205–19. doi: 10.1038/s41422-024-01058-4 (PMC11909244; doi:10.1038/s41422-024-01058-4)
Supplement: Supplementary file 24 — Supplementary information, Table S9 [file 41422_2024_1058_MOESM24_ESM.xlsx]

## Sheet: Sheet1
Supplementary information, Table 9-Primers used in this study.
Primer name	Forward primer sequence	Reverse primer sequence	Purpose of primers
pC1300-35S:OsLAC7	CGGGGGACGAGCTCGGTACCATGGTGACGCAGTGCCCCAT	CGAAAGCTCTGCAGGTCGACCTAGCATTGCGGCAAGTCGG	Constructing the plasimid for overexpressing OsLAC7 in planta
pC1300-35S:OsLAC28	CGGGGGACGAGCTCGGTACCATGCACTTGTGTTTGCTGCA	CGAAAGCTCTGCAGGTCGACTTAACAGCGTGGCAGATCGG	Constructing the plasimid for overexpressing OsLAC28 in planta
pC1300-35S:OsLAC29	CGGGGGACGAGCTCGGTACCATGAAGTCACCTGTCCATCT	CGAAAGCTCTGCAGGTCGACCTAGCACTGTGGCAAGTCCG	Constructing the plasimid for overexpressing OsLAC29 in planta
pC1300-35S:CPS2	GGGGACGAGCTCGGTACCATGCAGATGCAGGTGCTCAC	AAAGCTCTGCAGGTCGACCTAATTGACATCCTCGAACA	Constructing the plasimid for overexpressing CPS2 in planta
pC1300-35S:bHLH25-YFP	AGAACACGGGGGACGAGCTCATGGAGGATTGCAGCAGCTG	CCCTTGCTCACCATGGTACCCACCTTGAGCTGTAATGTTA	Constructing the plasimid for overexpressing bHLH25-YFP in planta
pC1300-pbHLH25:YFP	ATGACCATGATTACGAATTCTAATTTGTTGGGATTAGT	CACCATGGTACCGAGCTCGATCTGCTCGTTAATTAT	Constructing the plasimid for expressing YFP initiated by pbHLH25 in planta
bHLH25-M256V	GCCGTCCGGCAACCAGCTGCAGCACGTAATCTCGGAGCGG	TCCCGCCGCTTCCGCTCCGAGATTACGTGCTGCAGCTGGT	Replacing M256 with V256 of bHLH25
bHLH25-M256A	GCCGCCGTCCGGCAACCAGCTGCAGCACgcaATCTCGGAG	TTCTCCCGCCGCTTCCGCTCCGAGATtgcGTGCTGCAGCT	Replacing M256 with A256 of bHLH25
bHLH25-M256P	AGCTGCAGCACccGATCTCGGAGCGGA	CCGAGATCggGTGCTGCAGCTGGTTGCCGG	Replacing M256 with P256 of bHLH25
bHLH25-M256C	GCCGTCCGGCAACCAGCTGCAGCACtgcATCTCGGAGCGG	TCCCGCCGCTTCCGCTCCGAGATgcaGTGCTGCAGCTGGT	Replacing M256 with C256 of bHLH25
bHLH25-M256T	GCCGTCCGGCAACCAGCTGCAGCACaccATCTCGGAGCGG	TCCCGCCGCTTCCGCTCCGAGATggtGTGCTGCAGCTGGT	Replacing M256 with T256 of bHLH25
bHLH25-M256G	GCCGTCCGGCAACCAGCTGCAGCACggaATCTCGGAGCGG	TCCCGCCGCTTCCGCTCCGAGATtccGTGCTGCAGCTGGT	Replacing M256 with G256 of bHLH25
bHLH25-M256S	GCCGTCCGGCAACCAGCTGCAGCACtccATCTCGGAGCGG	TCCCGCCGCTTCCGCTCCGAGATggaGTGCTGCAGCTGGT	Replacing M256 with S256 of bHLH25
bHLH25-M256N	GCCGTCCGGCAACCAGCTGCAGCACaacATCTCGGAGCGG	TCCCGCCGCTTCCGCTCCGAGATgttGTGCTGCAGCTGGT	Replacing M256 with N256 of bHLH25
bHLH25-M256E	GCCGTCCGGCAACCAGCTGCAGCACgaaATCTCGGAGCGG	TCCCGCCGCTTCCGCTCCGAGATttcGTGCTGCAGCTGGT	Replacing M256 with E256 of bHLH25
bHLH25-M256H	GCCGTCCGGCAACCAGCTGCAGCACcacATCTCGGAGCGG	TCCCGCCGCTTCCGCTCCGAGATgtgGTGCTGCAGCTGGT	Replacing M256 with H256 of bHLH25
pC1300-pbHLH25:bHLH25-YFP	AACGAGCAGATCGAGCTCATGGAGGATTGCAGCAGC	CTTGCTCACCATGGTACCCACCTTGAGCTGTAATGT	Constructing the plasimid for expressing bHLH25-YFP initiated by pbHLH25
pC1300-35S:bHLH25-HA	AACACGGGGGACGAGCTCATGGAGGATTGCAGCAGC	ATCGTATGGGTAGGTACCCACCTTGAGCTGTAATGT	Constructing the plasimid for overexpressing bHLH25-HA in planta
pC1300-35S:RLUC-HA	AACACGGGGGACGAGCTCATGACTTCGAAAGTTTAT	ATCGTATGGGTAGGTACCTTATTGTTCATTTTTGAG	Constructing the plasimid for overexpressing RLUC-HA in planta
pC1300-pmiR397b:YFP	AACACGGGGGACGAGCTCATATTTTGTGATCGTGGT	CTTGCTCACCATGGTACCTCTCTTCCATCACCCATC	Constructing the plasimid for expressing YFP initiated by pmiR397b in planta
pC1300-pCPS2:YFP	GACCATGATTACGAATTCTTTTGTAAGAGTGTAGTT	CACCATGGTACCGAGCTCGATGGCTTCCGATCCGCG	Constructing the plasimid for expressing YFP initiated by pCPS2 in planta
pC1300-35S:MBSLAC7/29-YFP	CATGATCATCAACGCTGCGCTCAACACGGGTAC	CCGTGTTGAGCGCAGCGTTGATGATCATGAGCT	Constructing the plasimid for overexpressing MBSLAC7/29-YFP in planta
pC1300-35S:MBSLAC28-YFP	CATGATCATCAACGCCGCGCTCAACACGGGTAC	CCGTGTTGAGCGCGGCGTTGATGATCATGAGCT	Constructing the plasimid for overexpressing MBSLAC28-YFP in planta
pC1300-35S:mMBSLAC7/28/29-YFP	CATGATTATTAATGCAGCACTAAATACCGGTAC	CGGTATTTAGTGCTGCATTAATAATCATGAGCT	Constructing the plasimid for overexpressing MBSLAC7/28/29-YFP in planta
pHIS2-pmiR397b	ACTCACTATAGGGCGAATTCATATTTTGTGATCGTGGTCA	ATTCGCGAACGCGTGAGCTCTCTCTTCCATCACCCATCGA	Constructing the plasimid for Y1H assay
pGADT7-Rec2-bHLH25	TACCAGATTACGCTCATATGATGGAGGATTGCAGCAGCTG	CCACTGCTTGGGTGGAATTCTTACACCTTGAGCTGTAATG	Constructing the plasimid for Y1H assay
pRTVcGFP-bHLH25	CCAGATCCAGTGGGATCCATGGAGGATTGCAGCAGC	AAGCTTGGTACCGAGCTCCACCTTGAGCTGTAATGT	Constructing the plasimid for overexpressing bHLH25-GFP in rice protoplast
pGEX-6p-1-SUMO-bHLH25	CCAGACTGGAGGCTGCCTGCCTGCCATGGAGGATTGCAGC	TCGAGTCGACCCGGGAATTCTTACACCTTGAGCTGTAATG	Constructing the plasimid for expressing GST-SUMO-bHLH25 in E. coli
AtbHLH25-M291V	CAACGCAACTGCAACATGUAATATCGGAGAGGAA	CGTTTCCTCTCCGATATTACATGTTGCAGTTGCG	Replacing AtbHLH25M291 to AtbHLH25V291
pGEX-6p-1-AtbHLH25	TCCAGGGGCCCCTGGGATCCATGATGCATTTGATTTTGAG	TCGAGTCGACCCGGGAATTCTCAGTGAGCCAAGTCAGCAA	Constructing the plasimid for expressing GST-AtbHLH25 in E. coli
pRTVcHA-OsRBOHA	ATCCAGATCCAGTGGGATCCATGACGGAATCGAAGGAGTT	GTAAGCTTGGTACCGAGCTCGAAATGCTCCTTATGGAATT	Constructing the plasimid for overexpressing OsRBOHA-HA in rice protoplast
pTCRISPR-Cas9-OsLAC29	TGTGTCGTCTTCCACCACTCACCGG	AAAACCGGTGAGTGGTGGAAGACGA	Constructing the plasimid for knocking-out OsLAC29 in Oslac7-KO#3
pTCRISPR-Cas9-OsLAC28&OsLAC29	GCAGGTCTCATGTGTCGTCTTCCACCACTCACCGGTTTTAGAGCTAGAAATAGCAAGTT	GCAGGTCTCTAAAACCACGGAACGCCGACGCCTACTGCCACGGATCATCTGCA	Constructing the plasimid for knocking-out OsLAC28&OsLAC29 in Oslac7-KO#3
OsLAC7-KO-target-1-detection	ACTCGCCATACAACGTGACA	GTATGCCGGTCGAGAAGGAC	Detecting Oslac7-KO#3 in Kitaake
OsLAC7-KO-target-2-detection	ACGTACAGGTTCGCCGTG	CCGGAGCAAGTAGGTCTTGT	Detecting Oslac7-KO#4 in Kitaake
OsLAC28-KO-detection	TTGTTTTACTGGCGGTCTGC	CGGTAGGTGTAGTTGTCGCT	Detecting Oslac28-KO in Kitaake
OsLAC29-KO-detection	GGTCAACGAGTCACCCTACA	GGATTGCCAGTAACGAGGGA	Detecting Oslac29-KO in Kitaake
miR397b-KO-detection	GAGAGTGAAGAGAGCTAAC	ACAAAGTACAACACATAGA	Detecting miR397b-KO in Kitaake
CPS2-KO-detection	GTGGTTAAGTTTCGCACGAC	GTTGGTCAAAAAGACAACGGC	Detecting cps2-KO in Kitaake
bHLH25-KO-target-1-detection	CTTCTGCGGCTTTCATTGGC	CAGCCAAACCACTCAAGAACA	Detecting bhlh25-KO#1 in Kitaake
bHLH25-KO-target-2-detection	GTGTCGCGTTTTATTACGGCA	TGTATGTATGTATACCTTAGAGCCG	Detecting bhlh25-KO#6 in Kitaake
OsLAC28-KO in Oslac7-KO#3	ACCTACCGCTTCAACGTCAG	GCCATGTAGAACCTCCCACC	Detecting Oslac28-KO in Oslac7/28/29-KO plants
OsLAC29-KO in Oslac7-KO#3	CATCCACGGTGAACGAAGGA	CACGTTGAAGCTGTGGTTGG	Detecting Oslac29-KO in Oslac7/29-KO plants and Oslac7/28/29-KO plants
qUBQ	AACCAGCTGAGGCCCAAGA	ACGATTGATTTAACCAGTCCATGA	Anlysing the reference gene expression in rice plants by qRT-PCR
qOsLAC7	GAACAGACGCAGTGCAACAG	CTCAAGCATGGAGACGGTGT	Anlysing OsLAC7 expression in rice plants by qRT-PCR
qOsLAC28	TGATGATTCTGCCGGTTGCT	ATCATCTCCGGTTGGCACAG	Anlysing OsLAC28 expression in rice plants by qRT-PCR
qOsLAC29	CTCTCCAATATGACGGCGCT	CATGGAGGTTGTGTTCGGGA	Anlysing OsLAC29 expression in rice plants by qRT-PCR
qOsPR1b	AACTACGCCAGCCAGAGAAG	GAAGAGGTTCTCGCCAAGGT	Anlysing OsPR1b expression in rice plants by qRT-PCR
qOsPR10b	CTCATCCTCGACGGCTACTT	ATCAGGAAGCAGCAATACGG	Anlysing OsPR10b expression in rice plants by qRT-PCR
qmiR397b	GGCATTATTGAGTGCAGCGTT	TGCAGTGCTGGTGAACCTTT	Anlysing precursor of miR397b expression in rice plants by qRT-PCR or by semi-qPCR
qCPS2	CGTGAAGCGTGGAAGCAGT	GCGTAGTCTGCACTGTTCTT	Anlysing CPS2 expression in rice plants by qRT-PCR
qbHLH25	GGCAACAACGGCTTCATGTG	TGAGGTGGTGCTCAATCTGC	Anlysing bHLH25 expression in rice plants by qRT-PCR or by semi-qPCR
q03g0657000	CAAGTGCCATCGTCGGATCA	ATGTTTTGGAGCGTGGGGAT	Anlysing Os03g0657000 expression in rice plants by qRT-PCR
q12g0580300	ATGTAGTCTGGAGGGGCGTA	TGGACTGAACTCCATGCCAC	Anlysing Os12g0580300 expression in rice plants by qRT-PCR
q05g0463800	GCTACCACCTCTAGGTCCCA	CCGAAACTATCCTCACGGGG	Anlysing Os05g0463800 expression in rice plants by qRT-PCR
q02g0170500	CATCAGCACCATTCCCCACT	GTGGCAAGCTGTGGTTCTTG	Anlysing Os02g0170500 expression in rice plants by qRT-PCR
qYFP	GAGCAAAGACCCCAACGAGA	GTCCATGCCGAGAGTGATCC	Anlysing YFP expression in N. benthamiana by qRT-PCR
qNbEF1α	AAGGTCCAGTATGCCTGGGTGCTTGAC	AAGAATTCACAGGGACAGTTCCAATACCAC	Anlysing NbEF1α expression in N. benthamiana by qRT-PCR
qUBQg	TTCTGGTCCTTCCACTTTCAG	ACGATTGATTTAACCAGTCCATGA	Analysing fungal growth as rice reference gene by qPCR
qMoPot2	ACGACCCGTCTTTACTTATTTGG	AAGTAGCGTTGGTTTTGTTGGAT	Analysing fungal growth as M. oryzae reference gene by qPCR
q-pUBQ	TCGGAGACCGTGCTAGGTTT	GCCAGCGCCCATCGATT	Analysing promoter enrichment as the reference by DAP-qPCR
q-pmiR397b-F1	ACTTCAATGCAGCGAGTACCA	TGTCAAGCAGTGTCGCAAAC	Analysing promoter enrichment by DAP-qPCR and ChIP-qPCR
q-pmiR397b-F2	TTCGTTTGCGACACTGCTTG	TCCGTTTTACATGCGCTAACT	Analysing promoter enrichment by DAP-qPCR and ChIP-qPCR
q-pmiR397b-F3	AGTTAGCGCATGTAAAACGGA	ATGAGTGCCTGTCCTTTTCTG	Analysing promoter enrichment by DAP-qPCR and ChIP-qPCR
q-pmiR397b-F4	TCAGAAAAGGACAGGCACTCA	ACGATGAAGTTTTAGGCAGGCA	Analysing promoter enrichment by DAP-qPCR and ChIP-qPCR
q-pmiR397b-F5	TGCCTGCCTAAAACTTCATCGT	AATCATGCATACGCTTCTCTCCA	Analysing promoter enrichment by DAP-qPCR and ChIP-qPCR
q-pmiR397b-F6	TGGAGAGAAGCGTATGCATGATT	CAGCAGCATCCTCGGATTGTA	Analysing promoter enrichment by DAP-qPCR and ChIP-qPCR
q-pmiR397b-F7	TACAATCCGAGGATGCTGCTG	ATCACTTGGCTAGGCAGCTT	Analysing promoter enrichment by DAP-qPCR and ChIP-qPCR
q-pCPS2-N-box (+)	ACTAACTGCACCAAAGCTCCC	ATGGCATGCGTACCAGTCTC	Analysing promoter enrichment by DAP-qPCR and ChIP-qPCR
q-pCPS2-N/G-box (-)	CTGGTACGCATGCCATCAGA	CTGTCTCGGCGTAGTAGCTC	Analysing promoter enrichment by DAP-qPCR and ChIP-qPCR
qLUC	ACACCCGAGGGGGATGATAA	TCTCACACACAGTTCGCCTC	Analysing LUC expression by by qRT-PCR
qRLUC	ATAACTGGTCCGCAGTGGTG	TAAGAAGAGGCCGCGTTACC	Analysing RLUC expression by by qRT-PCR
pGreenII-0800-pOsLAC7	TTGATATCGAATTCCTGCAGATATTTTGAGACGGAGGGAGTAAC	GCTCTAGAACTAGTGGATCCCGCCGGCCCGTCCGCCCACG	Constructing the plasimid for overexpressing reporter pOsLAC7:LUC in transactivation assay
pGreenII-0800-pOsLAC28	TTGATATCGAATTCCTGCAGAAGAATATGCGAATTTGAAAGAGA	GCTCTAGAACTAGTGGATCCGCACAGAGACAATTTAATTAGCTC	Constructing the plasimid for overexpressing reporter pOsLAC7:LUC in transactivation assay
pGreenII-0800-pOsLAC29	TTGATATCGAATTCCTGCAGACAAACACGAGAGACAACGT	GCTCTAGAACTAGTGGATCCTTGATTTTGGATGAAGTAAATTAT	Constructing the plasimid for overexpressing reporter pOsLAC7:LUC in transactivation assay
62sk-Os03g0657000	CGCTCTAGAACTAGTGGATCCATGGCGGCGGAGGCGGCAG	TTGATATCGAATTCCTGCAGTCATGTATTGTTCCGATATT	Constructing the plasimid for overexpressing effector 35S:TBP in transactivation assay
62sk-Os12g0580300	GCTCTAGAACTAGTGGATCCATGGCGGCGGCGGAGGCGGC	TTGATATCGAATTCCTGCAGCTAAATTGGAAGTAAACATT	Constructing the plasimid for overexpressing effector 35S:TBP in transactivation assay
62sk-Os10g0432300	GCTCTAGAACTAGTGGATCCATGGCTGCCGCGGCGGTGGA	TTGATATCGAATTCCTGCAGCTAACAAATAATCAGATAAA	Constructing the plasimid for overexpressing effector 35S:TBP in transactivation assay
62sk-Os03g0174900	GCTCTAGAACTAGTGGATCCATGCTCCCTCCTCATCTCAC	TTGATATCGAATTCCTGCAGTCAAGCGCCCTCTTTCGCAC	Constructing the plasimid for overexpressing effector 35S:CBF in transactivation assay
62sk-Os03g0411100	GCTCTAGAACTAGTGGATCCATGATAATGCTGTTGCAAGA	TTGATATCGAATTCCTGCAGTCACCTCATGACGGGGACAC	Constructing the plasimid for overexpressing effector 35S:CBF in transactivation assay
62sk-Os03g0647600	TTGATATCGAATTCCTGCAGTCACGCCTTGAGGAGCTCGC	GCTCTAGAACTAGTGGATCCATGCTGAGCTTCAAGCAGAG	Constructing the plasimid for overexpressing effector 35S:CBF in transactivation assay
62sk-Os03g0696300	GCTCTAGAACTAGTGGATCCATGGAGTCGAGGCCGGGGGG	TTGATATCGAATTCCTGCAGTCATGTTTCCTTCTGTAGGA	Constructing the plasimid for overexpressing effector 35S:CBF in transactivation assay
62sk-Os07g0608200	GCTCTAGAACTAGTGGATCCATGCTAATGCTTTTGCGACA	TTGATATCGAATTCCTGCAGTCACCTCATCATGGAAACGC	Constructing the plasimid for overexpressing effector 35S:CBF in transactivation assay
62sk-Os08g0196700	GCTCTAGAACTAGTGGATCCATGAAGCCAGATGGTGAAAC	TTGATATCGAATTCCTGCAGTCATACAACATCGGACGCAT	Constructing the plasimid for overexpressing effector 35S:CBF in transactivation assay
62sk-Os12g0613000	GCTCTAGAACTAGTGGATCCATGACGTCTGTAGTTCATGA	TTGATATCGAATTCCTGCAGTTAGTTACTGGTTTTTGACT	Constructing the plasimid for overexpressing effector 35S:CBF in transactivation assay
62sk-Os12g0618600	GCTCTAGAACTAGTGGATCCATGATGAGCTTCAACAAGAG	TTGATATCGAATTCCTGCAGTCATGCTTTGAGGAGGTCAC	Constructing the plasimid for overexpressing effector 35S:CBF in transactivation assay
62sk-Os02g0776400	GCTCTAGAACTAGTGGATCCATGCTTCTCCCCTCATCGTC	TTGATATCGAATTCCTGCAGTCATCTCATAGCAGGAACCC	Constructing the plasimid for overexpressing effector 35S:CBF in transactivation assay
62sk-Os05g0573500	GCTCTAGAACTAGTGGATCCATGTCGGAGGGGTTCGACGG	TTGATATCGAATTCCTGCAGCTACATGCCTTCAAACGATG	Constructing the plasimid for overexpressing effector 35S:CBF in transactivation assay
62sk-Os07g0606600	GCTCTAGAACTAGTGGATCCATGCCGGATTCGGACAACGA	TTGATATCGAATTCCTGCAGTCATAGCCTGTCTTGCCGGC	Constructing the plasimid for overexpressing effector 35S:CBF in transactivation assay
62sk-Os04g0683400	GCTCTAGAACTAGTGGATCCATGAGGCAGGCGAGGCCCTA	TTGATATCGAATTCCTGCAGTTACTTATAGTCCGTATGAT	Constructing the plasimid for overexpressing effector 35S:CBF in transactivation assay
62sk-Os06g0667100	GCTCTAGAACTAGTGGATCCATGGAGCCATCATCACAACC	TTGATATCGAATTCCTGCAGTTAATCACTTTGCTGCTCTG	Constructing the plasimid for overexpressing effector 35S:CBF in transactivation assay
62sk-Os08g0496500	GCTCTAGAACTAGTGGATCCATGGAGCCCAAATCCACCAC	TTGATATCGAATTCCTGCAGTTACTGCGGCTGGACATAGT	Constructing the plasimid for overexpressing effector 35S:CBF in transactivation assay
62sk-Os09g0480700	GCTCTAGAACTAGTGGATCCATGGATCCCACCAAATCCAG	TTGATATCGAATTCCTGCAGTTACTGCTGGGGCACATAGT	Constructing the plasimid for overexpressing effector 35S:CBF in transactivation assay
